# Supplementary material for: Image-Based Dynamic Phenotyping Reveals Genetic Determinants of Filamentation-Mediated β-Lactam Tolerance
Source: Front Microbiol. 2020 Mar 13;11:374. doi: 10.3389/fmicb.2020.00374 (PMC7082316; doi:10.3389/fmicb.2020.00374)
Supplement: Supplementary file 2 [file Data_Sheet_2.xlsx]

## Sheet: Sheet1
Survival Indexes for all mutants
Gene name	JW id	ECK	SI T85min	SI T2h	SI T4.5h
tehA	JW1425	ECK1422	0.0769231	0	0		SI: Survival index
yeeT	JW1985	ECK1996	0.166667	0.192308	0
gadC	JW1487	ECK1486	0.0967742	0	0
yfbU	JW2291	ECK2288	0.0810811	0	0
recA	JW2669	ECK2694	0.241935	0.0483871	0
rzoD	JW5080	ECK0548	0.125	0.0113636	0
yidE	JW3662	ECK3677	0.162791	0.0155039	0
sieB	JW5209	ECK1351	0.085443	0	0
stfR	JW1366	ECK1367	0	0	0
	JW5268	0	0.313253	0.0481928	0
rfbA	JW2024	ECK2033	0.0611702	0	0
ydjK	JW5290	ECK1773	0.208531	0	0
ybfD	JW0696	ECK0695	0.10396	0.0049505	0
glnD	JW0162	ECK0165	0.197674	0	0
	JW1350	0	0.222222	0	0
hokB	JW5225	ECK1412	0.392405	0.0253165	0
ypfH	JW5396	ECK2469	0.163317	0.0100503	0
ubiG	JW2226	ECK2224	0.0357143	0.00714286	0
sdhB	JW0714	ECK0713	0	0	0
ybiA	JW0783	ECK0787	0	0	0
rhaT	JW3878	ECK3900	0	0	0
rffC	JW5597	ECK3782	0.00438596	0	0
ttdB	JW3034	ECK3052	0.0428571	0	0
yagE	JW0261	ECK0269	0.0987654	0.0987654	0
fes	JW0576	ECK0577	0.0512821	0.0128205	0
dnaK	JW0013	ECK0014	0.0107527	0	0
yqiG	JW5507	ECK3035	0.015625	0	0
yehD	JW2098	ECK2104	0.0944882	0.0472441	0
xthA	JW1738	ECK1747	0.0540541	0	0
sapD	JW1284	ECK1286	0.357143	0.0714286	0
ysdC	JW5937	ECK3672	0.0740741	0	0
ycjN	JW1303	ECK1305	0	0	0
barA	JW2757	ECK2780	0.0847458	0.0338983	0
yiaW	JW3559	ECK3576	0.0357143	0	0
cobT	JW1969	ECK1986	0.04	0	0
exbD	JW2973	ECK2998	0	0	0
pqqL	JW1489	ECK1488	0.153846	0.025641	0
yeiN	JW2152	ECK2158	0.0689655	0	0
ygaR	JW2631	ECK2650	0.409091	0.030303	0
yjcE	JW4026	ECK4058	0.275862	0.0344828	0
ynfC	JW5258	ECK1580	0.456731	0.0769231	0
priA	JW3906	ECK3927	0	0	0
ybeA	JW0631	ECK0629	0.0384615	0	0
yjcD	JW4025	ECK4057	0.0606061	0	0
actP	JW4028	ECK4060	0.170732	0.097561	0
tnaC	JW3685	ECK3700	0.346939	0	0
hflD	JW5165	ECK1118	0.0714286	0.0238095	0
gspF	JW3289	ECK3314	0	0	0
ymgF	JW1156	ECK1156	0.189189	0.045045	0
yjcR	JW4043	ECK4075	0.0967742	0.258065	0
ydeE	JW1527	ECK1527	0.0714286	0.0357143	0.0357143
wrbA	JW0989	ECK0995	0.0650407	0.00813008	0
ebgC	JW3048	ECK3067	0.12585	0.0272109	0
htgA	JW5001	ECK0012	0.149813	0.134831	0
yggS	JW2918	ECK2946	0.179775	0	0
epd	JW2894	ECK2923	0.0769231	0	0
ycdH	JW5138	ECK0998	0.0793651	0.0634921	0
miaB	JW0658	ECK0653	0.234043	0.0248227	0.0035461
leuL	JW0074	ECK0077	0.03125	0	0
aspA	JW4099	ECK4133	0.030303	0	0
trpL	JW1257	ECK1259	0.210526	0.0131579	0
mdlB	JW5061	ECK0443	0.130435	0.0434783	0
yegK	JW2057	ECK2066	0.132075	0	0
	JW1197	0	0.704545	0.0681818	0
sodB	JW1648	ECK1652	0.268817	0.0107527	0
aroM	JW0381	ECK0385	0.045977	0.0229885	0
sdaA	JW1803	ECK1812	0.438356	0.109589	0
fcl	JW2037	ECK2046	0.27027	0.148649	0
rbsC	JW3729	ECK3744	0.153846	0.0512821	0
nohA	JW1541	ECK1541	0.143426	0.0159363	0
dgoT	JW5859	ECK3683	0.4	0.04	0
cmr	JW0826	ECK0832	0	0	0
ymgA	JW1152	ECK1152	0.178886	0.0293255	0
tyrA	JW2581	ECK2597	0.142857	0.112245	0
nudG	JW1748	ECK1757	0.0694444	0	0
cysA	JW2415	ECK2417	0.705882	0.617647	0
mutY	JW2928	ECK2956	0.914286	0.0285714	0
abrB	JW5097	ECK0704	0.0666667	0	0
cysD	JW2722	ECK2747	0.0789474	0.0131579	0
manZ	JW1808	ECK1817	0.0972222	0.0833333	0
intR	JW1339	ECK1342	0.0465116	0	0
ilvG	JW3740	ECK3760	0.0348837	0.0232558	0
yddB	JW1490	ECK1489	0	0	0
ygcB	JW2731	ECK2756	0.0769231	0.025641	0
yihG	JW3834	ECK3854	0.181818	0.00826446	0
yjcF	JW4027	ECK4059	0.105263	0.105263	0
hypB	JW2697	ECK2722	0.0597015	0	0
nrfB	JW4032	ECK4064	0.0243902	0	0
glvC	JW3660	ECK3675	0.111111	0.010101	0
	JW5236	no_eck	0.104478	0.746269	0
	JW5360	no_eck	0.037037	0	0
yjgM	JW5758	ECK4249	0.243243	0.0810811	0
rfbC	JW2023	ECK2032	0.157895	0.0263158	0
dos	JW1484	ECK1483	0.538043	0.125	0
yddA	JW5242	ECK1490	0.180451	0.0037594	0
yeeU	JW1986	ECK1997	0.126374	0.252747	0
	JW2622	0	0.298077	0.144231	0
gltA	JW0710	ECK0709	0.173077	0	0
ybhG	JW0779	ECK0784	0.0724638	0	0
nlpI	JW3132	ECK3151	0.0588235	0.0294118	0
hisC	JW2003	ECK2016	0.256757	0.0405405	0
yggN	JW2925	ECK2953	0.103448	0	0
dmsB	JW0878	ECK0886	0.0344828	0	0
ydfE	JW1568	ECK1571	0.128205	0.025641	0
lipB	JW5089	ECK0623	0.0487805	0	0
torS	JW5135	ECK0984	0.153846	0	0
	JW2743	0	0.15	0.05	0.05
ydhJ	JW1636	ECK1640	0.35	0.1	0.05
rnt	JW1644	ECK1648	0.25	0	0
cysH	JW2732	ECK2757	0.6	0.25	0
yqhD	JW2978	ECK3003	0.1	0.05	0
potI	JW0841	ECK0848	0.25	0	0
artI	JW0847	ECK0854	0	0	0
ygfG	JW2886	ECK2915	0.65	0.25	0
	JW5266	no_eck	1.35	0.777778	0
yniD	JW5911	ECK1719	0.25	0.15	0
yahN	JW0320	ECK0326	4.05	1.07407	0
cspH	JW5134	ECK0979	0	0	0
wcaC	JW2042	ECK2051	0.4	0.05	0
yagM	JW0273	ECK0278	3.61905	0.578947	0
alkA	JW2053	ECK2062	0.714286	0.571429	0
ugd	JW2010	ECK2023	0.190476	0	0
yncG	JW1449	ECK1448	1.38095	0.172414	0
yeiU	JW2162	ECK2168	0.428571	0.047619	0
cysB	JW1267	ECK1269	0.142857	0	0
creB	JW4361	ECK4390	3.09091	0.147059	0
yfeT	JW2420	ECK2422	3.22727	0.267606	0
aceK	JW3976	ECK4008	4	0.204545	0
potF	JW0838	ECK0845	0.409091	0	0
emrY	JW2364	ECK2363	0.272727	0.0909091	0
pheM	JW1705	ECK1713	0.727273	1.22727	0
yncK	JW5227	ECK1425	0.318182	0.363636	0
kdpB	JW0685	ECK0685	0.5	0.136364	0
prfC	JW5873	ECK4366	2.59091	0.0877193	0
yaiV	JW0366	ECK0370	1.56522	0.138889	0
ycdB	JW1004	ECK1009	0.73913	0.782609	0
yciM	JW1272	ECK1275	1.73913	0.6	0
glxR	JW0497	ECK0502	0.478261	0.304348	0
ydaS	JW1352	ECK1355	0.0434783	0.0434783	0
yjgH	JW4206	ECK4242	0.130435	0.0869565	0
glcC	JW2947	ECK2975	0.521739	0.173913	0
	JW3362	0	1.52174	0.428571	0
	JW1997	0	0	0.0434783	0
cpxP	JW5558	ECK3906	1.21739	0.142857	0
ytfK	JW5749	ECK4213	0.130435	0	0
ybfA	JW0688	ECK0688	0.913043	0.173913	0
	JW5115	no_eck	0.434783	0.0434783	0
dld	JW2121	ECK2126	0.833333	0.291667	0.0416667
sppA	JW1755	ECK1764	0.583333	0.208333	0.0416667
hycH	JW2688	ECK2713	0.416667	1.08333	0
ydhA	JW1631	ECK1635	0.208333	0	0
yifB	JW3738	ECK3758	0.25	0	0
yigM	JW3803	ECK3821	0.583333	0.0833333	0
yhiS	JW3471	ECK3489	0.5	0.0833333	0
ycbW	JW5125	ECK0937	0.875	0.791667	0
ychN	JW1210	ECK1213	0.56	0.16	0
norV	JW2680	ECK2705	0.52	0.08	0
ydhD	JW1646	ECK1650	0.4	0	0
yjfL	JW4142	ECK4180	0.72	1.6	0
hisF	JW2007	ECK2020	0.72	0.32	0
ymfG	JW1127	ECK1127	0.12	0.08	0
recJ	JW2860	ECK2887	0.692308	0.0769231	0
emrK	JW2365	ECK2364	0.153846	0.0384615	0
	JW3407	0	0.615385	0.0384615	0
asnB	JW0660	ECK0662	0.307692	0.0384615	0
yifO	JW3749	ECK3768	0.576923	0.0384615	0
yjhH	JW5775	ECK4287	0.115385	0.0384615	0
flgL	JW1070	ECK1068	1.84615	0.0625	0
udk	JW2051	ECK2060	0.538462	1.46154	0
yaaY	JW5003	ECK0025	0.115385	0.0384615	0
dhaR	JW5188	ECK1189	0.576923	0.0769231	0
rfaY	JW3600	ECK3615	0.222222	0	0
sfsB	JW3155	ECK3177	0.148148	0	0
maoC	JW1382	ECK1384	0	0.0740741	0
yhcE	JW3187	ECK3207	0.222222	0.037037	0
ymjB	JW5203	ECK1314	0.740741	0.592593	0
ygeI	JW5456	ECK2851	0.259259	0.037037	0
ygfI	JW5476	ECK2917	0.037037	0	0
gmhB	JW0196	ECK0200	0.925926	1.7037	0
yfdY	JW2374	ECK2373	0.037037	0	0
flhD	JW1881	ECK1893	0.296296	0.444444	0
flgM	JW1058	ECK1056	0.851852	0.185185	0
	JW2888	0	1.07143	0	0
yniC	JW1716	ECK1725	0.214286	0	0
yceO	JW1045	ECK1043	1.64286	0.152174	0
ymfH	JW1128	ECK1128	0.0714286	0	0
gor	JW3467	ECK3485	0.321429	0.0357143	0
yidA	JW3674	ECK3689	0.892857	0.0357143	0
yjjW	JW4342	ECK4371	0.285714	0.107143	0
acs	JW4030	ECK4062	0.178571	0	0
manA	JW1605	ECK1608	0.25	0	0
nagE	JW0665	ECK0667	1.53571	0.162791	0
nth	JW1625	ECK1629	0.107143	0	0
ddpB	JW1481	ECK1480	0.142857	0.107143	0
potD	JW1109	ECK1109	0.0357143	0	0
ynfH	JW5261	ECK1585	1.35714	1.73684	0
fliE	JW1921	ECK1935	0.857143	0.0714286	0
yjhU	JW5952	ECK4284	0.357143	0.0714286	0
yagF	JW0262	ECK0270	1.67857	1.08511	0
mhpB	JW0339	ECK0345	0.0357143	0.0357143	0
yidZ	JW3689	ECK3704	0.0344828	0	0
ycgY	JW1185	ECK1184	1.13793	0.242424	0
yjbM	JW4008	ECK4040	0.551724	0.172414	0
osmB	JW1275	ECK1278	0.137931	0.103448	0
hypC	JW2698	ECK2723	0.448276	0.0689655	0
rsxE	JW1624	ECK1628	0.37931	0.586207	0
	JW1589	0	2.37931	0.565217	0
aroG	JW0737	ECK0743	0.482759	0.0344828	0
hslV	JW3903	ECK3924	0.266667	0.233333	0.0333333
	JW0211	0	3.33333	1.13	0.02
yjjJ	JW4348	ECK4377	0.566667	0	0
wcaB	JW2043	ECK2052	1.2	0.666667	0
yghA	JW2972	ECK2997	0.366667	0.1	0
glnK	JW0440	ECK0444	0.3	0.0666667	0
arpB	JW1710	ECK1718	0.966667	0.433333	0
pheP	JW0565	ECK0568	0.166667	0.0666667	0
caiE	JW5004	ECK0036	1.6	1.0625	0
dmsA	JW5118	ECK0885	0.833333	1.06667	0
yeeV	JW1987	ECK1998	1.23333	0.108108	0
yfeH	JW5876	ECK2404	0.0666667	0	0
ynfD	JW5259	ECK1581	0.533333	0.1	0
ybhA	JW0749	ECK0755	3.35484	0.740385	0.0480769
yddK	JW1467	ECK1465	1.06452	1.15152	0.030303
uhpB	JW3643	ECK3659	0	0	0
	JW1362	0	3.29032	0.313725	0
malG	JW3992	ECK4024	0.225806	0.225806	0
intE	JW1126	ECK1126	0.225806	0	0
	JW5006	0	1.93548	0.916667	0
ydcC	JW1455	ECK1454	0.483871	0	0
vacJ	JW2343	ECK2340	1.80645	0.375	0
fdnH	JW1471	ECK1469	0.225806	0.0967742	0
gldA	JW5556	ECK3937	0.612903	0	0
garL	JW3095	ECK3114	0.5625	0.03125	0.03125
panD	JW0127	ECK0130	0.46875	0.15625	0.03125
	JW2814	0	1.4375	1.1087	0.0217391
	JW1157	0	0.375	0.125	0
	JW0417	0	0.65625	0.03125	0
lysA	JW2806	ECK2836	0.1875	0.03125	0
fimF	JW4281	ECK4309	0.71875	0.46875	0
glpQ	JW2233	ECK2231	0.03125	0.03125	0
mglB	JW2137	ECK2143	0.3125	0.0625	0
wbbK	JW2017	ECK2026	2.1875	0.342857	0
ppdA	JW2794	ECK2822	0.375	0.03125	0
polB	JW0059	ECK0061	0.28125	0.28125	0
yijF	JW3916	ECK3936	0.545455	0.636364	0.030303
yjeO	JW4119	ECK4154	1.33333	0.727273	0.0227273
mdtH	JW1052	ECK1050	3.33333	0.145455	0
	JW0151	0	0.848485	0.666667	0
	JW2793	0	0.848485	0.333333	0
ybjM	JW0832	ECK0839	0.0909091	0	0
mdtL	JW3688	ECK3703	1.30303	0.465116	0
yjhI	JW4261	ECK4288	0.121212	0.030303	0
rsxB	JW1620	ECK1624	1	0.939394	0
manX	JW1806	ECK1815	0.69697	0.0909091	0
agaS	JW3105	ECK3124	0.515152	0.151515	0
ynjD	JW5286	ECK1754	0.242424	0.030303	0
ung	JW2564	ECK2578	0.151515	0.030303	0
ydeR	JW1497	ECK1496	0.636364	0.212121	0
nlpA	JW3635	ECK3651	0.363636	0.0909091	0
phnH	JW4061	ECK4093	0.333333	0.151515	0
atpG	JW3711	ECK3726	0.818182	0.727273	0
astC	JW1737	ECK1746	1.55882	0.169811	0.0566038
htpX	JW1818	ECK1828	0.588235	0.382353	0.0294118
tpiA	JW3890	ECK3911	2.23529	0.526316	0
aer	JW3043	ECK3062	0.323529	0	0
ruvA	JW1850	ECK1862	1.05882	0.166667	0
yqhH	JW2982	ECK3006	0.0294118	0	0
deoC	JW4344	ECK4373	0.676471	0.0882353	0
glpK	JW3897	ECK3918	0.411765	0.352941	0
sgcB	JW5967	ECK4294	0.470588	1.35294	0
eco	JW2197	ECK2201	1.05882	0.361111	0
cvpA	JW2310	ECK2307	0.411765	0.0294118	0
garP	JW3096	ECK3115	0.294118	0.0294118	0
	JW0839	0	0.176471	0.0294118	0
	JW5194	no_eck	0.617647	0.294118	0
hisL	JW2000	ECK2013	0.264706	0	0
ogt	JW1329	ECK1331	0.857143	0.485714	0.0285714
flhE	JW1867	ECK1879	0.114286	0.0571429	0.0285714
fimC	JW4279	ECK4307	0.257143	0	0
rhoL	JW3755	ECK3774	0.514286	0.0285714	0
yjhB	JW5768	ECK4269	2.42857	0.117647	0
ygcK	JW2729	ECK2754	0.228571	0	0
yraN	JW3117	ECK3136	0.485714	0.428571	0
ycgH	JW5176	ECK1157	0.0857143	0	0
yghB	JW2976	ECK3001	0.555556	0.138889	0.0277778
ychE	JW1229	ECK1236	2.19444	1.1519	0.0126582
	JW1851	0	0.75	0.277778	0
yeaU	JW1789	ECK1798	1.44444	0.173077	0
bcp	JW2465	ECK2476	0.638889	0.0277778	0
gcvP	JW2871	ECK2898	0.416667	0.111111	0
yhaC	JW3092	ECK3110	2.41667	0.0804598	0
yzcX	JW3780	ECK3802	1.05556	0.105263	0
hemE	JW3961	ECK3989	0.361111	0.0833333	0
gntR	JW5946	ECK3423	0.194444	0	0
yeaP	JW5292	ECK1792	0.611111	0	0
yeaH	JW1773	ECK1782	0.722222	0.444444	0
pinR	JW1368	ECK1369	0.638889	0.111111	0
etp	JW5132	ECK0973	0.111111	0.0277778	0
	JW2792	0	0.918919	0.594595	0.027027
ykgH	JW0302	ECK0308	0.27027	0.108108	0.027027
yghT	JW2954	ECK2980	1	0.918919	0
hisI	JW2008	ECK2021	0.27027	0	0
gmd	JW2038	ECK2047	0.162162	0.027027	0
cueR	JW0476	ECK0481	0.432432	0.0540541	0
aat	JW0868	ECK0876	0.567568	0.0810811	0
ptsI	JW2409	ECK2411	0.27027	0	0
mdoH	JW1037	ECK1035	2.18919	0.209877	0
ycjZ	JW1321	ECK1325	1.43243	0.0754717	0
fucU	JW2775	ECK2799	1.24324	0.76087	0
yjjU	JW4340	ECK4369	0.868421	0.473684	0.0263158
fliA	JW1907	ECK1921	1.55263	0.322034	0.0169492
ygaM	JW2647	ECK2666	0.157895	0.0526316	0
yiiS	JW3893	ECK3914	0.157895	0.0263158	0
nrdD	JW4197	ECK4233	0.894737	0.0526316	0
yhdW	JW3236	ECK3255	1.78947	0.161765	0
	JW3072	0	0.447368	0	0
srlE	JW5430	ECK2698	0.342105	0.0526316	0
ydiA	JW1693	ECK1701	1.31579	0.16	0
ymcC	JW0969	ECK0977	0.815789	0.131579	0
mutT	JW0097	ECK0100	2.15789	0.0731707	0
lacY	JW0334	ECK0340	0.315789	0.342105	0
mdtK	JW1655	ECK1659	0.102564	0	0
yjeH	JW4101	ECK4135	1.23077	0.916667	0
dcm	JW1944	ECK1959	0.794872	0.102564	0
gss	JW2956	ECK2982	0.025641	0	0
dsdX	JW2362	ECK2361	0.435897	0	0
rpmF	JW1075	ECK1075	0.153846	0	0
yjcQ	JW4042	ECK4074	0.179487	0.102564	0
yggP	JW5477	ECK2927	0.25641	0.025641	0
yqhA	JW2971	ECK2996	0.564103	0.0769231	0
glf	JW2021	ECK2030	0.128205	0.025641	0
ycdU	JW1015	ECK1017	1.74359	0.147059	0
ypeB	JW5877	ECK2405	0.897436	0.461538	0
yafJ	JW0213	ECK0224	1.475	0.762712	0.0508475
ytfI	JW5748	ECK4211	0.575	0.075	0.05
modE	JW0744	ECK0750	0.65	0.1	0.025
btuD	JW1699	ECK1707	0.575	0.65	0.025
bioH	JW3375	ECK3399	0.425	0.25	0.025
glnL	JW3840	ECK3862	3.325	0.075188	0
yfjX	JW2624	ECK2639	0.975	0.125	0
ydiY	JW1711	ECK1720	0.05	0.075	0
torY	JW1862	ECK1874	0.475	0.2	0
napH	JW2192	ECK2196	0.375	0.2	0
citT	JW0604	ECK0605	0.125	0	0
ulaB	JW4152	ECK4190	0.05	0	0
yecG	JW1884	ECK1894	0.35	0.25	0
cspI	JW1544	ECK1546	0.6	0.2	0
yifL	JW3781	ECK3803	0.35	0.075	0
yhcE	JW3184	ECK3207	0.225	0.05	0
puuA	JW5201	ECK1292	1.075	0.0465116	0
astD	JW5282	ECK1744	0.475	0	0
purH	JW3970	ECK3998	0.875	0.775	0
speB	JW2904	ECK2932	0.325	0	0
baeR	JW2064	ECK2075	2.725	0.477064	0
ygjR	JW3058	ECK3077	0.560976	0.0487805	0.0243902
nlpD	JW2712	ECK2737	0.682927	0.243902	0
sodA	JW3879	ECK3901	0.0487805	0	0
yjbA	JW3990	ECK4022	0.463415	0.121951	0
yiiD	JW3859	ECK3881	0.731707	0	0
argA	JW2786	ECK2814	0.268293	0	0
cysK	JW2407	ECK2409	0.341463	0.0731707	0
dsdA	JW2363	ECK2362	0.195122	0	0
atpA	JW3712	ECK3727	0.0731707	0	0
fadA	JW5578	ECK3837	0	0	0
yhjC	JW3489	ECK3506	0.439024	0.243902	0
yeaD	JW1769	ECK1778	1.66667	0.214286	0.0142857
ypjF	JW2627	ECK2643	1.71429	0.333333	0.0138889
appB	JW0961	ECK0970	0.880952	0.047619	0
	JW1761	0	0.928571	0.119048	0
yceA	JW1042	ECK1040	0.642857	0.119048	0
flxA	JW1558	ECK1560	1.07143	0.444444	0
	JW1450	0	0.238095	0.142857	0
yjfJ	JW4140	ECK4178	0.0238095	0	0
ubiX	JW2308	ECK2305	0.047619	0	0
glmM	JW3143	ECK3165	0.214286	0.0714286	0
nanE	JW3192	ECK3212	0.166667	0.0238095	0
hycG	JW2689	ECK2714	0.309524	0.0714286	0
napG	JW2193	ECK2197	0.190476	0.0714286	0
gatD	JW2075	ECK2084	0.047619	0	0
rpmI	JW1707	ECK1715	0.333333	0.047619	0
iscS	JW2514	ECK2527	1.57143	0.121212	0
	JW5231	no_eck	0.571429	0.0238095	0
yeaW	JW5294	ECK1800	0.809524	0.452381	0
yfjP	JW5419	ECK2628	0.547619	0.0714286	0
ihfB	JW0895	ECK0903	0.302326	0.0465116	0
	JW3214	0	0.465116	0.209302	0
yedL	JW1917	ECK1931	0.348837	0.325581	0
	JW1129	0	0.27907	0.186047	0
yigB	JW3785	ECK3807	0	0	0
yjbR	JW4018	ECK4049	0	0	0
sbmC	JW1991	ECK2003	0.604651	0.255814	0
yqgB	JW2906	ECK2934	0.860465	0.0465116	0
hcp	JW0857	ECK0864	0.488372	0.0465116	0
yjgN	JW5759	ECK4250	0.302326	0	0
	JW5439	0	1.18605	0.705882	0
	JW5064	no_eck	0.0930233	0	0
acrE	JW3233	ECK3252	1.48837	0.21875	0
gltD	JW3180	ECK3203	1.18605	0.588235	0
ydaO	JW1338	ECK1341	0.954545	0.159091	0.0227273
yjhR	JW4271	ECK4299	1.43182	0.603175	0
chbF	JW1723	ECK1732	0.159091	0.0454545	0
rluC	JW1072	ECK1071	1.04545	0.282609	0
fecA	JW4251	ECK4281	1	1.09091	0
fecD	JW4248	ECK4278	0.75	0.590909	0
xdhC	JW2836	ECK2864	1.11364	0.673469	0
ynfK	JW5264	ECK1588	1.09091	0.6875	0
dgoD	JW5629	ECK3684	0.272727	0.0454545	0
yhaM	JW5518	ECK3099	0.295455	0.0227273	0
envC	JW5646	ECK3603	0.454545	0.954545	0
ydeH	JW1528	ECK1528	1.90909	1.03571	0
gadW	JW3483	ECK3499	0.386364	0.0227273	0
acrR	JW0453	ECK0458	0.363636	0.0454545	0
yeiL	JW2150	ECK2156	0.177778	0.0888889	0
	JW2253	0	0.622222	0.0666667	0
yeaR	JW1786	ECK1795	0.2	0	0
	JW0064	0	0.4	0.577778	0
thiP	JW0066	ECK0068	0.4	0.6	0
yjcO	JW4039	ECK4071	0.222222	0.222222	0
yjcP	JW4041	ECK4073	0.333333	0.0222222	0
cheW	JW1876	ECK1888	0.333333	0.466667	0
uidB	JW1608	ECK1611	0.311111	0.0888889	0
ycjW	JW1313	ECK1316	0.222222	0	0
rbsA	JW3728	ECK3743	0.377778	0.0888889	0
ykiA	JW0383	ECK0387	0.533333	0.177778	0
phnJ	JW4059	ECK4091	0.533333	0.0222222	0
	JW5532	0	1.3913	0.796875	0.03125
sdhC	JW0711	ECK0710	0.456522	0.0217391	0
pgm	JW0675	ECK0676	0.76087	0	0
moaA	JW0764	ECK0770	0.565217	0	0
arcA	JW4364	ECK4393	1.95652	0.388889	0
ppdC	JW2791	ECK2819	1.80435	0.204819	0
yjfK	JW4141	ECK4179	0.347826	0.108696	0
pdxH	JW1630	ECK1634	0.152174	0	0
rcsF	JW0192	ECK0196	0.565217	0.304348	0
rfbB	JW2026	ECK2035	0.586957	0.326087	0
atoA	JW2216	ECK2215	1.95652	0.977778	0
ycgE	JW1149	ECK1149	1.34783	0.016129	0
cdd	JW2131	ECK2136	0.23913	0.0217391	0
yeiG	JW2141	ECK2147	0.804348	0.847826	0
chaC	JW1209	ECK1212	2.43478	0.455357	0
eutI	JW2442	ECK2453	0.478261	0.23913	0
hokA	JW3526	ECK3544	0.347826	0.0217391	0
tdcG	JW5520	ECK3101	0.26087	0.130435	0
ydjQ	JW1730	ECK1739	1.21739	1.07143	0
gatB	JW2077	ECK2086	1.76087	0.271605	0
rtcA	JW5688	ECK3406	1.28261	0.135593	0
ileS	JW0024	ECK0027	1.12766	1.43396	0.113208
ypfN	JW2457	ECK2468	0.446809	0.0425532	0
ybgK	JW0702	ECK0701	0.553191	0.0851064	0
mntR	JW0801	ECK0807	0.191489	0.0425532	0
yicS	JW5965	ECK3652	0.234043	0.170213	0
uxaB	JW1514	ECK1514	0.489362	0.170213	0
tfaE	JW1142	ECK1142	0.617021	0.12766	0
yhiL	JW3457	ECK3475	0.617021	0.170213	0
ppiC	JW3748	ECK3767	0.340426	0.0212766	0
rph	JW3618	ECK3633	0.276596	0.0851064	0
dsbB	JW5182	ECK1173	1.42553	0.179104	0
yncC	JW1445	ECK1444	0.446809	0.148936	0
yqgC	JW2907	ECK2935	0.808511	0.234043	0
rbfA	JW3136	ECK3156	1.3617	0.21875	0
ygcL	JW2730	ECK2755	0.659574	0.212766	0
yedR	JW1946	ECK1961	0.5	0.229167	0.0208333
ydjY	JW5283	ECK1749	0.9375	0.208333	0.0208333
purC	JW2461	ECK2472	0.9375	0.916667	0.0208333
yjeK	JW4106	ECK4140	1.3125	0.857143	0.015873
degQ	JW3203	ECK3223	0.5625	0.166667	0
ybiB	JW0785	ECK0789	0.479167	0.0833333	0
ybcW	JW0548	ECK0551	0.229167	0	0
hisD	JW2002	ECK2015	0.791667	0	0
ycjO	JW1304	ECK1306	0.4375	0.0416667	0
ulaE	JW4155	ECK4193	1.22917	0.779661	0
paaK	JW5218	ECK1395	0.854167	0.3125	0
tiaE	JW5656	ECK3540	0.520833	0	0
yhfZ	JW5948	ECK3370	2.66667	0.117188	0
ybbC	JW0487	ECK0492	0.791667	0.145833	0
tldD	JW3213	ECK3233	1.10417	0.320755	0
ybjG	JW5112	ECK0831	0.75	0.125	0
aspC	JW0911	ECK0919	0.510204	0.122449	0.0408163
lldD	JW3580	ECK3595	1.08163	0.0754717	0
hcaT	JW2520	ECK2533	0.285714	0.183673	0
	JW0481	0	0.897959	0.142857	0
yahF	JW0312	ECK0318	1.67347	0.365854	0
	JW1939	0	0.510204	0.0612245	0
ybhN	JW0771	ECK0777	0.428571	0	0
rlmB	JW4138	ECK4176	0.22449	0.0204082	0
fdoI	JW3863	ECK3885	1.71429	0.047619	0
rrmA	JW1811	ECK1820	0.142857	0	0
agaW	JW3103	ECK3122	0.367347	0.142857	0
ypjM	JW5420	ECK2637	0.510204	1.08163	0
renD	JW0530	ECK0533	0.04	0.02	0
yfgA	JW2500	ECK2512	0.8	0.3	0
ydiB	JW1682	ECK1690	0.62	0.06	0
lomR	JW5904	ECK1366	1.62	0.0864198	0
yggH	JW2927	ECK2955	0.84	0.34	0
pntB	JW1594	ECK1597	0.64	0.3	0
sbcD	JW0388	ECK0392	0.74	0.04	0
ttdA	JW3033	ECK3051	0.16	0.08	0
artQ	JW0846	ECK0853	0.26	0.06	0
prfH	JW0226	ECK0237	0.34	0.5	0
treB	JW4199	ECK4235	1	1.12	0
	JW1182	0	4.94	0.17004	0
galP	JW2910	ECK2938	0.68	0.06	0
yjgX	JW4234	ECK4266	0.72	0.04	0
ssuC	JW5121	ECK0925	2.12	0.179245	0
narU	JW1464	ECK1463	1.98	0.79798	0
	JW5862	0	0.42	0	0
	JW4267	0	1.4902	0.881579	0
ycbC	JW0903	ECK0911	1.01961	0.173077	0
yccM	JW0977	ECK0983	1.2549	0.234375	0
ydiM	JW1680	ECK1688	0.431373	0	0
yiaO	JW3551	ECK3568	0.27451	0.0980392	0
yjeP	JW4120	ECK4155	0.27451	0.0980392	0
uvrB	JW0762	ECK0768	1.23529	0.047619	0
crr	JW2410	ECK2412	0.529412	0.0196078	0
thrC	JW0003	ECK0004	0.333333	0.0784314	0
uidC	JW1607	ECK1610	0.372549	0.0196078	0
ygiQ	JW5501	ECK3007	0.254902	0.0784314	0
ygfM	JW2848	ECK2876	0.137255	0.0392157	0
glxK	JW0502	ECK0507	0.117647	0	0
yifN	JW3750	ECK3769	0.519231	0.134615	0.0192308
nikB	JW3442	ECK3461	0.269231	0.0961538	0.0192308
ydhK	JW1637	ECK1641	0.288462	0	0
	JW2351	0	1.15385	0.2	0
allC	JW0504	ECK0509	0.25	0.0192308	0
fieF	JW3886	ECK3907	0.0961538	0.0192308	0
nudB	JW1854	ECK1866	0.423077	0.307692	0
paaF	JW1388	ECK1390	0.307692	0.0192308	0
rfbD	JW2025	ECK2034	0.326923	0.153846	0
cysQ	JW4172	ECK4210	0.730769	0.173077	0
fepD	JW0582	ECK0583	0.711538	0	0
sfmF	JW5072	ECK0527	0.173077	0	0
	JW5765	no_eck	3.32692	0.83237	0
ybcL	JW0533	ECK0536	1.15385	0.0666667	0
wbbJ	JW2018	ECK2027	0.576923	0.134615	0
thyA	JW2795	ECK2823	0.346154	0.0576923	0
ybcY	JW0551	ECK0554	0.188679	0.0754717	0.0377358
yafE	JW0200	ECK0210	0.716981	0.830189	0.0188679
ybbV	JW0498	ECK0503	1.43396	0.118421	0
yigA	JW3783	ECK3805	0.0566038	0.0377358	0
yjfM	JW4143	ECK4181	0.226415	0.0377358	0
torT	JW0979	ECK0985	0.981132	0.0188679	0
	JW3727	0	0.339623	0.0377358	0
ampC	JW4111	ECK4146	0.0943396	0.0377358	0
cspC	JW1812	ECK1821	0.339623	0.113208	0
yjjQ	JW4329	ECK4355	0.754717	0.150943	0
ybeZ	JW0657	ECK0652	0.54717	0.0566038	0
yjgW	JW4233	ECK4265	1.20755	0.15625	0
tolB	JW5100	ECK0729	0.981132	0.0943396	0
yneL	JW5244	ECK1499	0.773585	0.886792	0
yiaN	JW5651	ECK3567	1.43396	0.0263158	0
tsr	JW4318	ECK4345	0.471698	0.0754717	0
ptsP	JW2797	ECK2825	1.66667	0.177778	0.0111111
radA	JW4352	ECK4381	0.259259	0.296296	0
ynjF	JW1747	ECK1756	1.11111	0.0333333	0
ycgL	JW1168	ECK1167	0.666667	0.0740741	0
	JW0425	0	0.222222	0.0925926	0
katG	JW3914	ECK3934	0.203704	0.0555556	0
pldA	JW3794	ECK3815	0.148148	0.037037	0
aslB	JW5594	ECK3793	0.166667	0.037037	0
arpA	JW3977	ECK4009	0.759259	0.0740741	0
ypdD	JW2380	ECK2379	0.666667	0.0925926	0
mviM	JW1055	ECK1053	0.833333	0.185185	0
rfaC	JW3596	ECK3611	1.2037	0.876923	0
	JW5015	no_eck	2.53704	1.0146	0
hslU	JW3902	ECK3923	0.454545	0.872727	0.0363636
malE	JW3994	ECK4026	0.272727	0.0363636	0.0181818
yfjH	JW2603	ECK2619	0.290909	0.0545455	0
puuD	JW1291	ECK1293	1.50909	0.301205	0
yahA	JW0307	ECK0313	0.636364	0.381818	0
yjcH	JW4029	ECK4061	0.127273	0.0363636	0
ulaR	JW4149	ECK4187	0.581818	0.0181818	0
setA	JW0069	ECK0072	0.218182	0.2	0
kduI	JW2811	ECK2841	0.836364	0.709091	0
yojI	JW2199	ECK2203	0.690909	0.0363636	0
rmf	JW0936	ECK0944	0.218182	0	0
phnC	JW4067	ECK4099	0.254545	0.0545455	0
ynfF	JW5260	ECK1583	1	0.818182	0
yidX	JW5858	ECK3688	0.727273	0.0909091	0
hokC	JW5002	ECK0017	0.836364	0.563636	0
ubiF	JW0659	ECK0654	1.07143	0.9	0.0833333
dcd	JW2050	ECK2059	0.339286	0.0714286	0.0357143
dcuR	JW4085	ECK4117	0.839286	0.214286	0
	JW3824	0	1.80357	0.0990099	0
yfhM	JW2504	ECK2516	0.25	0.0892857	0
yjiR	JW4303	ECK4331	0.660714	0.125	0
deoA	JW4345	ECK4374	0.535714	0.0535714	0
yqiI	JW5509	ECK3037	0.625	0.0357143	0
ycgH	JW5901	ECK1157	0.178571	0	0
ydeO	JW1494	ECK1493	0.910714	0.285714	0
lsrG	JW1511	ECK1511	0.625	0.214286	0
aqpZ	JW0859	ECK0866	0.946429	0.0714286	0
sgbE	JW3555	ECK3572	0.642857	0.285714	0
ycbG	JW0939	ECK0947	0.946429	0.267857	0
rpsT	JW0022	ECK0024	0.375	0.0535714	0
yfeC	JW2393	ECK2392	0.280702	0.298246	0.0175439
narQ	JW2453	ECK2464	1.31579	0.0266667	0
yeaL	JW1778	ECK1787	0.649123	0.473684	0
ygdR	JW2801	ECK2829	0.315789	0.157895	0
	JW0296	0	0.350877	0.333333	0
lacI	JW0336	ECK0342	1.31579	0.826667	0
mntH	JW2388	ECK2387	0.403509	0.105263	0
thiF	JW3956	ECK3984	0.368421	0.122807	0
chpB	JW4184	ECK4221	0.719298	0.0701754	0
yhhH	JW3449	ECK3467	0.280702	0.105263	0
mgsA	JW5129	ECK0954	0.824561	0.105263	0
	JW5725	no_eck	0.403509	0.0877193	0
	JW5798	0	0.192982	0.0701754	0
yeiA	JW2134	ECK2140	1.64912	0.12766	0
ecpD	JW0136	ECK0139	0.666667	0.192982	0
	JW1974	0	0.810345	0.224138	0.0172414
	JW0793	0	0.586207	0.12069	0.0172414
rpsU	JW3037	ECK3055	1.05172	0.377049	0.0163934
helD	JW0945	ECK0953	0.5	0.0172414	0
prc	JW1819	ECK1829	0.241379	0.0862069	0
yifK	JW5595	ECK3788	0.775862	0.172414	0
ypeC	JW2387	ECK2386	0.103448	0.0172414	0
ydgD	JW1590	ECK1593	0.5	0.396552	0
yihQ	JW3849	ECK3871	0.224138	0	0
yjaG	JW3963	ECK3991	1.03448	0.0666667	0
uxaC	JW3063	ECK3083	0.189655	0.0344828	0
tyrP	JW1895	ECK1906	0.568966	0.0344828	0
gntP	JW4284	ECK4312	2.08621	1.13223	0
yfgD	JW2480	ECK2491	1.48276	0.0232558	0
pbpC	JW2503	ECK2515	0.793103	0.62069	0
mioC	JW3720	ECK3736	1.40678	1.33735	0.0120482
yddJ	JW1466	ECK1464	1.79661	0.924528	0.00943396
dcuC	JW0616	ECK0614	1.91525	0.946903	0.00884956
rpiB	JW4051	ECK4083	0.508475	0.237288	0
yfdX	JW2372	ECK2371	0.677966	0.0847458	0
yqaB	JW2665	ECK2685	0.627119	0.0677966	0
yafU	JW0207	ECK0218	0.644068	0.322034	0
yghZ	JW2970	ECK2995	0.694915	0.169492	0
nudF	JW3002	ECK3025	0.101695	0	0
yiaV	JW3558	ECK3575	0.0677966	0.0677966	0
yihI	JW3837	ECK3859	0.237288	0.0847458	0
argH	JW3932	ECK3951	0.169492	0	0
yqeA	JW2842	ECK2870	0.338983	0.0847458	0
malS	JW3543	ECK3560	0.237288	0.0169492	0
hydN	JW2683	ECK2708	0.491525	0.305085	0
mdoB	JW5794	ECK4349	0.79661	0.0338983	0
	JW5583	0	0.677966	0.0338983	0
yehL	JW5349	ECK2111	0.745763	0.271186	0
yigZ	JW5577	ECK3840	0.779661	0.118644	0
	JW3016	0	0.6	0.4	0
hrpA	JW5905	ECK1406	1.45	0.16092	0
	JW2634	0	0.533333	0.0166667	0
ygcH	JW2726	ECK2751	0.35	0.116667	0
yadI	JW0125	ECK0128	0.95	2.15	0
yggD	JW2896	ECK2925	0.383333	0.3	0
xapA	JW2398	ECK2401	0.95	0.133333	0
yijO	JW3926	ECK3945	0.183333	0.0666667	0
pnuC	JW0734	ECK0740	0.233333	0.05	0
tatE	JW0622	ECK0620	0.583333	0.05	0
glnH	JW0796	ECK0800	0.55	0.15	0
ydjN	JW1718	ECK1727	0.333333	0.166667	0
uspA	JW3462	ECK3480	0.15	0.0333333	0
ilvC	JW3747	ECK3766	0.6	0.1	0
nmpC	JW5078	ECK0544	0.233333	0.05	0
ypdJ	JW5386	ECK2358	0.25	0.05	0
yhhI	JW3451	ECK3469	1.7	0.0784314	0
ycdC	JW0998	ECK1004	0.366667	0	0
yhjG	JW3492	ECK3509	0.566667	0.4	0
potG	JW5818	ECK0846	0.533333	0.05	0
ybfN	JW0668	ECK0670	0.766667	0.0666667	0
yobA	JW1830	ECK1842	0.466667	0	0
truA	JW2315	ECK2312	1.44262	1.07955	0.0113636
	JW2881	0	0.459016	0.0491803	0
	JW2930	0	0.770492	0.57377	0
yfcR	JW2332	ECK2329	0.327869	0.213115	0
yeeW	JW1988	ECK1999	0.0983607	0	0
yciC	JW1247	ECK1249	0.229508	0.114754	0
yjeJ	JW4105	ECK4139	0.819672	0.95082	0
yjgR	JW4220	ECK4256	0.327869	0.278689	0
hisG	JW2001	ECK2014	1.5082	0.369565	0
ppx	JW2487	ECK2498	0.245902	0.114754	0
surE	JW2714	ECK2739	0.344262	0.114754	0
gltB	JW3179	ECK3202	0.47541	0.0491803	0
ilvL	JW3739	ECK3759	0.278689	0.0163934	0
ygfB	JW5473	ECK2904	0.508197	0.114754	0
yafD	JW5017	ECK0209	1.2459	1.09211	0
gadE	JW3480	ECK3496	1.45902	0.134831	0
sfmH	JW5071	ECK0526	1.4918	0.131868	0
proY	JW5055	ECK0396	0.442623	0.0163934	0
aroA	JW0891	ECK0899	0.935484	0.241935	0.0322581
yfdG	JW2346	ECK2344	0.145161	0.0322581	0.016129
pppA	JW2939	ECK2967	0.258065	0	0
yfdK	JW2350	ECK2348	0.193548	0	0
ydgH	JW1596	ECK1599	0.5	0.241935	0
ymfL	JW1133	ECK1133	0.354839	0.225806	0
	JW1091	0	0.016129	0.016129	0
ybhI	JW0753	ECK0759	0.33871	0.0967742	0
ymgB	JW1153	ECK1153	0.741935	0.0806452	0
yjjY	JW4365	ECK4394	0.967742	0.177419	0
phnN	JW4055	ECK4087	0.209677	0	0
fdhE	JW3862	ECK3884	0.0967742	0	0
fucP	JW2772	ECK2796	0.467742	0.016129	0
queA	JW0395	ECK0399	0.306452	0.0322581	0
proW	JW2653	ECK2672	0.354839	0	0
cspA	JW3525	ECK3543	0.725806	0.0322581	0
yjgL	JW5757	ECK4246	0.677419	0.016129	0
yjjP	JW5796	ECK4354	0.354839	0.0483871	0
phnL	JW4057	ECK4089	0.467742	0.016129	0
yjiJ	JW4295	ECK4323	0.677419	0.33871	0
oxyR	JW3933	ECK3953	0.532258	0	0
ydhM	JW5874	ECK1645	0.225806	0.0645161	0
araC	JW0063	ECK0065	1.12698	0.661972	0.056338
yjiT	JW5787	ECK4333	1.74603	1.2	0.00909091
	JW0301	0	0.650794	0.285714	0
	JW0896	0	1.7619	0.243243	0
qor	JW4011	ECK4043	0.84127	0	0
yqgA	JW2934	ECK2961	0.412698	0.031746	0
dinB	JW0221	ECK0232	0.444444	0.0952381	0
rimL	JW1423	ECK1420	0.365079	0.047619	0
selD	JW1753	ECK1762	0.0952381	0.0793651	0
sgcE	JW4263	ECK4290	0.746032	0.0793651	0
rffT	JW5596	ECK3785	0.52381	0.460317	0
recO	JW2549	ECK2563	0.936508	0	0
cpxA	JW3882	ECK3904	0.59375	0.046875	0
ydhT	JW1659	ECK1665	0.296875	0.03125	0
gmr	JW1278	ECK1280	1.39062	0.0674157	0
dusC	JW2128	ECK2133	0.40625	0	0
sgrR	JW0068	ECK0070	0.578125	0.3125	0
yigF	JW3790	ECK3811	0.21875	0.140625	0
alkB	JW2200	ECK2204	0.234375	0.046875	0
proB	JW0232	ECK0243	0.59375	0.046875	0
pabB	JW1801	ECK1810	0.421875	0.1875	0
glgP	JW3391	ECK3414	0.375	0.171875	0
ebgA	JW5511	ECK3066	1.35938	0.482759	0
fruB	JW2156	ECK2162	0.734375	1.5625	0
intQ	JW1571	ECK1573	1.01562	0.0153846	0
ybfO	JW0692	ECK0691	1	0.46875	0
	JW0882	0	0.215385	0.0615385	0.0153846
yqeJ	JW5455	ECK2846	1.06154	0.333333	0.0144928
btuR	JW1262	ECK1264	0.307692	0.0769231	0
ynfB	JW1575	ECK1578	0.430769	0.0461538	0
ymfJ	JW1130	ECK1130	0.169231	0.0307692	0
ylcE	JW0552	ECK0555	0.307692	0.138462	0
elbA	JW1147	ECK1147	0.246154	0.0307692	0
yjfI	JW4139	ECK4177	0.246154	0	0
ydaV	JW1355	ECK1358	0.353846	0.0615385	0
rfaD	JW3594	ECK3609	0.415385	0.415385	0
atoD	JW2215	ECK2214	0.338462	0.138462	0
mdtG	JW1040	ECK1038	0.261538	0.0923077	0
uhpC	JW3642	ECK3658	0.769231	0.569231	0
ygaQ	JW5425	ECK2649	0.184615	0.0615385	0
yjjZ	JW5797	ECK4358	0.323077	0.0307692	0
yieM	JW5610	ECK3739	0.446154	0.0769231	0
yedS	JW1948	ECK1962	0.292308	0.0615385	0
hemY	JW3774	ECK3796	1.07692	0.0571429	0
yicJ	JW5939	ECK3647	0.353846	0.0153846	0
gpp	JW5603	ECK3771	0.954545	0.0909091	0.0151515
tsx	JW0401	ECK0405	0.80303	0.106061	0
pepQ	JW3823	ECK3839	0.80303	0.439394	0
hisH	JW2005	ECK2018	0.318182	0.151515	0
ydhR	JW1657	ECK1663	0.363636	0.0454545	0
yeeI	JW1958	ECK1972	0.651515	0.121212	0
	JW2059	0	0.106061	0	0
nudH	JW2798	ECK2826	0.272727	0.0757576	0
ybcD	JW0527	ECK0532	1.77273	0.316239	0
ygiZ	JW2995	ECK3018	1.04545	0.217391	0
yggX	JW2929	ECK2957	1.07576	0.15493	0
kefC	JW0046	ECK0048	0.727273	0.363636	0
nrfF	JW4036	ECK4068	0.19697	0.030303	0
add	JW1615	ECK1618	0.484848	0	0
dinD	JW3620	ECK3635	0.181818	0.030303	0
ybgI	JW0700	ECK0699	1.36364	0.0777778	0
yhfT	JW3340	ECK3364	0.318182	0.0757576	0
yjaA	JW3971	ECK4003	0.925373	0.343284	0.0149254
wcaA	JW2044	ECK2053	0.41791	0.223881	0
yfbP	JW2270	ECK2269	0.850746	0.104478	0
	JW1992	0	0.104478	0.0597015	0
rarA	JW0994	ECK1000	0.552239	0.0895522	0
ymfC	JW1121	ECK1121	0.656716	0.0447761	0
yjgI	JW4207	ECK4243	0.925373	0	0
hsdS	JW4311	ECK4338	0.656716	0.477612	0
hycE	JW2691	ECK2716	0.313433	0.19403	0
uup	JW0932	ECK0940	0.313433	0	0
malF	JW3993	ECK4025	1.20896	1.08642	0
yhgF	JW3370	ECK3394	0.253731	0.0298507	0
plsX	JW5156	ECK1076	0.865672	0.179104	0
ynfP	JW5257	ECK1574	0.686567	0.552239	0
yphB	JW2528	ECK2541	0.850746	0.268657	0
kduD	JW2810	ECK2840	1.22388	0.585366	0
dmsD	JW5262	ECK1586	0.567164	0.268657	0
priB	JW4159	ECK4197	1.14706	0.705128	0.0128205
	JW0782	0	1.63235	0.378378	0.00900901
hflX	JW4131	ECK4169	0.117647	0.0441176	0
yfjI	JW2605	ECK2621	0.132353	0.0294118	0
	JW0319	0	1.22059	0.927711	0
yieE	JW3690	ECK3705	0.205882	0	0
ksgA	JW0050	ECK0052	0.455882	0.102941	0
putP	JW1001	ECK1006	0.294118	0.0588235	0
marB	JW1525	ECK1525	0.735294	0.602941	0
ulaD	JW4154	ECK4192	0.279412	0.0588235	0
yihS	JW5569	ECK3873	0.911765	0.0735294	0
srlA	JW5429	ECK2697	0.617647	0.0735294	0
csiE	JW5878	ECK2532	0.220588	0.0441176	0
mepA	JW2325	ECK2322	1.13043	0.538462	0.0384615
ykgF	JW0300	ECK0306	0.550725	0.492754	0.0289855
	JW2244	0	1.04348	0.236111	0
ydfH	JW1533	ECK1533	0.115942	0.0144928	0
yiaD	JW5657	ECK3539	0.188406	0.0144928	0
speD	JW0116	ECK0119	0.304348	0.0724638	0
feaR	JW1379	ECK1381	0.318841	0.0724638	0
melB	JW4081	ECK4113	0.753623	0.333333	0
cspB	JW1549	ECK1551	0.623188	0	0
zapA	JW2878	ECK2905	2.43478	0.678571	0
ymgD	JW5177	ECK1158	0.202899	0.0289855	0
pabC	JW1082	ECK1082	0.550725	0.130435	0
yoaH	JW1800	ECK1809	0.342857	0.0428571	0.0142857
rluB	JW1261	ECK1263	1.51429	0.141509	0
ycjT	JW1309	ECK1311	0.514286	0.214286	0
ygiW	JW2992	ECK3015	0.471429	0.228571	0
yjeN	JW4118	ECK4153	0.3	0.0857143	0
hofB	JW0103	ECK0106	1.11429	1	0
holC	JW4216	ECK4252	0.214286	0	0
ansA	JW1756	ECK1765	0.285714	0.114286	0
allB	JW0500	ECK0505	1.65714	0.37069	0
kbaZ	JW3101	ECK3120	0.557143	0.271429	0
yhaB	JW3091	ECK3109	0.514286	0.228571	0
hemN	JW3838	ECK3860	0.171429	0.0285714	0
yihP	JW3848	ECK3870	0.671429	0.1	0
yebN	JW5830	ECK1819	0.228571	0.1	0
coaE	JW0100	ECK0103	1.32394	0.904255	0.0744681
yagT	JW0280	ECK0285	0.929577	1.11268	0.028169
hycI	JW2687	ECK2712	0.084507	0.0985915	0.0140845
chbA	JW1725	ECK1734	0.507042	0.253521	0.0140845
cpxR	JW3883	ECK3905	0.225352	0	0
iap	JW2723	ECK2748	0.704225	0.140845	0
ygeY	JW2840	ECK2868	0.676056	0.28169	0
ydbA	JW5802	ECK1398	1.88732	0.246269	0
	JW1280	0	0.450704	0.183099	0
ygcJ	JW2728	ECK2753	1.30986	0.322581	0
yjbD	JW3983	ECK4015	0.309859	0.056338	0
yjeT	JW4134	ECK4172	0.0704225	0.0140845	0
solA	JW1046	ECK1044	0.380282	0.0704225	0
fepB	JW0584	ECK0585	1.01408	0.402778	0
modB	JW0747	ECK0753	0.408451	0.028169	0
fecB	JW4250	ECK4280	0.0985915	0.0422535	0
	JW5068	no_eck	1.21127	0.244186	0
exo	JW5446	ECK2793	0.380282	0.084507	0
tatC	JW3815	ECK3832	0.583333	0.888889	0.0416667
	JW2458	0	0.527778	0.166667	0.0138889
yfbG	JW2249	ECK2248	2.36111	1.70588	0.00588235
yeiE	JW2144	ECK2150	0.819444	0.222222	0
yeaI	JW1774	ECK1783	0.819444	0.402778	0
	JW1340	0	0.263889	0.0555556	0
yiiU	JW3899	ECK3920	0.0694444	0	0
	JW5728	no_eck	0.194444	0	0
ykgK	JW5031	ECK0293	0.388889	0.0555556	0
ytfR	JW5752	ECK4224	0.402778	0.0277778	0
prpB	JW0323	ECK0329	0.458333	0.305556	0
yzgL	JW3390	ECK3413	1.63889	0.457627	0
phnO	JW4054	ECK4086	0.680556	0.152778	0
yajC	JW0397	ECK0401	0.821918	0.123288	0.0136986
rpsO	JW3134	ECK3154	0.684932	0.205479	0.0136986
ltaE	JW0854	ECK0861	1.0411	0.0657895	0.0131579
ruvC	JW1852	ECK1864	1.06849	0.307692	0.0128205
phoP	JW1116	ECK1116	1.65753	0.256198	0
ygaC	JW2646	ECK2665	0.260274	0.0821918	0
	JW0639	0	0.109589	0	0
norW	JW2681	ECK2706	0.493151	0.164384	0
	JW1824	0	0.753425	0.315068	0
yaiX	JW0350	ECK0356	2.21918	0.691358	0
yciT	JW1276	ECK1279	0.178082	0	0
	JW0314	0	0.287671	0.136986	0
yjiO	JW4300	ECK4328	0.136986	0.0273973	0
cysE	JW3582	ECK3597	0.219178	0.0547945	0
ahpC	JW0598	ECK0599	1.19178	0.045977	0
nrdE	JW2650	ECK2669	0.315068	0.0684932	0
elaC	JW2263	ECK2262	0.30137	0.0958904	0
yncB	JW5907	ECK1443	0.657534	0.561644	0
fliJ	JW1926	ECK1940	1.36986	0.87	0
fadE	JW5020	ECK0222	0.136986	0.0136986	0
yafY	JW0240	ECK0253	1.15068	0.452381	0
ybbN	JW5067	ECK0486	1.0411	0.0921053	0
yghW	JW2966	ECK2992	1.28378	0.389474	0.0315789
tgt	JW0396	ECK0400	0.837838	0.0540541	0.0135135
yjgK	JW5756	ECK4245	0.608108	0.189189	0.0135135
ykfH	JW5956	ECK0248	0.743243	0.972973	0
	JW0128	0	0.581081	0.391892	0
ybhO	JW0772	ECK0778	0.486486	0.0675676	0
yifE	JW3737	ECK3757	0.162162	0.027027	0
phr	JW0698	ECK0697	0.351351	0.0405405	0
yzfA	JW4182	ECK4219	0.432432	0.148649	0
nrfG	JW4037	ECK4069	0.175676	0.0405405	0
cysI	JW2733	ECK2758	0.22973	0.0135135	0
gpt	JW0228	ECK0239	0.405405	0.0945946	0
kdpF	JW0687	ECK0687	0.783784	0.0405405	0
ybeH	JW0620	ECK0618	0.810811	0.0810811	0
relE	JW1555	ECK1557	0.5	0.472973	0
hflK	JW4132	ECK4170	1.18667	0.853933	0.0337079
ssuB	JW0916	ECK0924	0.586667	0.12	0.0266667
puuR	JW1292	ECK1294	0.546667	0.333333	0.0133333
nupC	JW2389	ECK2388	0.613333	0.08	0.0133333
yhbU	JW3127	ECK3146	0.8	0.12	0
	JW1515	0	1.41333	0.556604	0
metN	JW0195	ECK0199	0.32	0.0666667	0
eutH	JW2436	ECK2447	0.453333	0.173333	0
amn	JW1963	ECK1977	0.586667	0.0533333	0
araE	JW2809	ECK2839	0.413333	0	0
chpA	JW2753	ECK2776	0.32	0.0533333	0
nrfE	JW4035	ECK4067	0.56	0.333333	0
	JW5452	no_eck	0.653333	0.106667	0
cdaR	JW5013	ECK0161	0.64	0.213333	0
ybhQ	JW0774	ECK0780	0.786667	0.2	0
yibI	JW3572	ECK3587	0.253333	0.0266667	0
ybiM	JW5106	ECK0795	0.48	0.0133333	0
glgA	JW3392	ECK3415	0.855263	0.947368	0.0131579
yiaB	JW5654	ECK3552	0.855263	0.118421	0.0131579
mdtI	JW1591	ECK1594	0.592105	0.0789474	0.0131579
envZ	JW3367	ECK3391	0.473684	0.0394737	0
	JW1577	0	0.197368	0.0657895	0
dgkA	JW4002	ECK4034	0.684211	0.0526316	0
fdnG	JW1470	ECK1468	0.763158	0.302632	0
glpD	JW3389	ECK3412	0.131579	0	0
atpF	JW3714	ECK3729	0.894737	0.0394737	0
exbB	JW2974	ECK2999	0.578947	0.0131579	0
livG	JW3420	ECK3439	0.447368	0.144737	0
yhiO	JW3461	ECK3479	0.289474	0.118421	0
fabR	JW3935	ECK3955	0.5	0.0921053	0
garK	JW3093	ECK3112	0.921053	0.276316	0
yjgX	JW5763	ECK4266	0.407895	0	0
yhbO	JW5529	ECK3141	1	1.05263	0
ydeP	JW1495	ECK1494	1.44737	0.0545455	0
gabT	JW2637	ECK2656	0.828947	0.0657895	0
yagA	JW0260	ECK0268	0.0519481	0.012987	0.012987
yabP	JW0055	ECK0057	1.50649	0.810345	0.00862069
nhaR	JW0019	ECK0021	0.467532	0.428571	0
csgD	JW1023	ECK1026	0.155844	0.012987	0
pta	JW2294	ECK2291	0.285714	0.012987	0
yggG	JW2903	ECK2931	0.675325	0.246753	0
yebE	JW1835	ECK1847	0.116883	0.0519481	0
ycgM	JW1169	ECK1168	0.415584	0.12987	0
yggM	JW2923	ECK2951	0.467532	0.142857	0
yjbJ	JW4005	ECK4037	0.103896	0.025974	0
yjdI	JW4087	ECK4119	0.142857	0	0
yjeS	JW4124	ECK4162	0.506494	0.220779	0
yjjI	JW4343	ECK4372	1.01299	0.705128	0
moeB	JW0810	ECK0816	0.0779221	0.012987	0
rffA	JW3765	ECK3783	0.766234	0.233766	0
fdnI	JW1472	ECK1470	0.25974	0.025974	0
xylR	JW3541	ECK3558	0.0779221	0.012987	0
dcuB	JW4084	ECK4116	0.623377	0.25974	0
htrC	JW3952	ECK3980	0.662338	0.12987	0
pinQ	JW1538	ECK1538	0.194805	0.038961	0
fadH	JW3052	ECK3071	0.576923	0.0897436	0.0128205
rusA	JW0538	ECK0541	0.846154	0.358974	0.0128205
ppk	JW2486	ECK2497	0.974359	0.0384615	0
yeeX	JW1989	ECK2001	0.24359	0.025641	0
ylbE	JW0507	ECK0512	0.282051	0	0
	JW1440	0	1.83333	0.412587	0
ynfG	JW1581	ECK1584	0.269231	0	0
recE	JW1344	ECK1347	0.525641	0.0641026	0
efp	JW4107	ECK4141	2.10256	0.993902	0
recG	JW3627	ECK3642	0.333333	0	0
fxsA	JW4100	ECK4134	0.269231	0.230769	0
ptsA	JW5555	ECK3939	0.538462	0.0512821	0
yabI	JW5005	ECK0066	0.384615	0.0384615	0
yhdP	JW5542	ECK3234	1.60256	0.072	0
frlD	JW3337	ECK3361	0.333333	0.115385	0
lyxK	JW3552	ECK3569	0.278481	0.164557	0.0253165
yddG	JW1469	ECK1467	2.1519	0.405882	0.0176471
	JW1673	0	1.08861	0.523256	0.0116279
fdhD	JW3866	ECK3888	0.113924	0	0
napC	JW2190	ECK2194	0.848101	0.43038	0
ego	JW1506	ECK1506	0.620253	0.443038	0
hyfE	JW2470	ECK2481	0.544304	0.405063	0
ligB	JW3622	ECK3637	0.987342	0.0759494	0
fucK	JW2774	ECK2798	0.455696	0.101266	0
hinT	JW1089	ECK1089	1.06329	0.190476	0
narG	JW1215	ECK1218	1.89873	0.106667	0
yhcC	JW3178	ECK3201	1.325	0.0660377	0.0471698
ykfA	JW0243	ECK0255	1.8	0.451389	0
creC	JW4362	ECK4391	0.4	0.0125	0
pepA	JW4217	ECK4253	0.2625	0.0625	0
iadA	JW4291	ECK4319	0.9625	0.1875	0
ypfG	JW2450	ECK2461	0.6	0.1	0
ybeT	JW0642	ECK0640	0.1375	0.0125	0
ynaA	JW1361	ECK1365	0.1875	0.0125	0
cls	JW1241	ECK1243	0.525	0.075	0
hdeA	JW3478	ECK3494	0.375	0.225	0
paaB	JW1384	ECK1386	0.575	0.25	0
tesB	JW0442	ECK0446	1.35	0.277778	0
ulaC	JW4153	ECK4191	0.1	0	0
ugpC	JW3415	ECK3434	0.0875	0.0125	0
yjjB	JW4327	ECK4353	1.0125	0.419753	0
psiF	JW5054	ECK0379	0.625	0.2125	0
tag	JW3518	ECK3536	0.15	0.05	0
yqeK	JW2817	ECK2847	0.4375	0.0625	0
	JW5552	no_eck	0.175	0.1	0
rplA	JW3947	ECK3975	1.1875	0.0842105	0
ygcW	JW5443	ECK2768	0.675	0.0875	0
yfeS	JW2413	ECK2415	1.2	0.927083	0
surA	JW0052	ECK0054	1.25926	1.02941	0.0980392
yiiR	JW3892	ECK3913	0.604938	0.333333	0.0123457
yobD	JW1809	ECK1818	1.48148	0.808333	0.00833333
appC	JW0960	ECK0969	0.197531	0	0
dacB	JW3149	ECK3171	0.395062	0.259259	0
hscC	JW0645	ECK0643	0.197531	0.037037	0
recT	JW1343	ECK1346	0.320988	0.0617284	0
ldcC	JW0181	ECK0185	0.62963	0.382716	0
corA	JW3789	ECK3810	0.345679	0.123457	0
yhfY	JW5696	ECK3369	0.888889	0.0617284	0
	JW5799	no_eck	0.382716	0.037037	0
rhsA	JW3566	ECK3582	1.96296	0.201258	0
metI	JW0194	ECK0198	0.555556	0.518519	0
ylcG	JW5076	ECK0542	0.320988	0.037037	0
yegI	JW2055	ECK2064	0.407407	0.0617284	0
ybbP	JW0485	ECK0490	0.777778	0.197531	0
	JW2071	0	0.54878	0.207317	0
yfeU	JW2421	ECK2423	0.414634	0.0243902	0
	JW1743	0	1.09756	0.0777778	0
	JW1640	0	0.195122	0.0731707	0
pncA	JW1757	ECK1766	0.5	0.0487805	0
ydfT	JW1551	ECK1553	0.597561	0.0609756	0
afuB	JW0255	ECK0265	0.463415	0.378049	0
lpp	JW1667	ECK1673	0.365854	0	0
tpx	JW1317	ECK1320	0.390244	0.195122	0
yijP	JW3927	ECK3946	0.487805	0.219512	0
gcvT	JW2873	ECK2900	0.146341	0.0121951	0
proV	JW2652	ECK2671	1.03659	0.117647	0
dppD	JW3510	ECK3528	1.18293	0.195876	0
rhtC	JW5586	ECK3817	0.804878	0.0853659	0
ycgX	JW1148	ECK1148	0.144578	0.0120482	0.0120482
yhfU	JW5697	ECK3365	0.879518	0.325301	0.0120482
mhpF	JW0342	ECK0348	1.6988	0.35461	0.0070922
yneJ	JW1519	ECK1519	0.192771	0.0120482	0
yheM	JW3306	ECK3331	1.36145	0.60177	0
cbrC	JW3695	ECK3710	0.180723	0	0
kdpA	JW0686	ECK0686	0.192771	0.0240964	0
sapB	JW1286	ECK1288	1.16867	0.0412371	0
nhaB	JW1175	ECK1174	1	0.120482	0
agaC	JW3108	ECK3127	0.409639	0.0843373	0
yjjV	JW4341	ECK4370	0.277108	0.433735	0
	JW4309	0	1.66265	0.949275	0
clcA	JW5012	ECK0154	3.71084	0.0714286	0
rhsC	JW0689	ECK0689	0.421687	0.0843373	0
yaiT	JW0362	ECK0368	1.08434	0.488889	0
ybaJ	JW0450	ECK0455	0.445783	0.0361446	0
yeeY	JW5834	ECK2009	0.939759	0.228916	0
yibK	JW3581	ECK3596	0.39759	0.0240964	0
basS	JW4073	ECK4105	0.0357143	0	0
yfgL	JW2496	ECK2508	0.261905	0.130952	0
stfQ	JW1540	ECK1540	0.952381	0.142857	0
lsrD	JW1508	ECK1508	0.261905	0.261905	0
yafL	JW0217	ECK0228	0.821429	0.72619	0
yghD	JW2935	ECK2963	0.142857	0.047619	0
rmuC	JW3809	ECK3826	0.619048	0.297619	0
yjbL	JW4007	ECK4039	0.107143	0.0833333	0
yiiX	JW3908	ECK3929	0.321429	0.0833333	0
yiiG	JW3867	ECK3889	0.0238095	0	0
fhuD	JW0148	ECK0151	0.214286	0	0
aroE	JW3242	ECK3268	0.511905	0.047619	0
hscA	JW2510	ECK2523	0.309524	0.0119048	0
pntA	JW1595	ECK1598	0.214286	0.0119048	0
yahI	JW0315	ECK0321	0.47619	0.22619	0
hcaF	JW2523	ECK2536	1.16667	0.785714	0
ccmE	JW2185	ECK2189	1.30952	0.545455	0
rimK	JW0836	ECK0843	0.0595238	0	0
hisP	JW2303	ECK2300	0.52381	0.0952381	0
mgtA	JW4201	ECK4237	0.25	0.0595238	0
tehB	JW1426	ECK1423	0.369048	0.047619	0
emrB	JW2661	ECK2680	0.535714	0.27381	0
yjjA	JW5795	ECK4350	0.678571	0.0357143	0
ndh	JW1095	ECK1095	0.630952	0.178571	0
yeeP	JW5327	ECK1991	0.452381	0.0595238	0
sprT	JW2911	ECK2939	0.411765	0.494118	0.0117647
yhdV	JW3235	ECK3254	1.07059	0.912088	0.010989
speE	JW0117	ECK0120	0.329412	0.0235294	0
yeiB	JW2139	ECK2145	0.129412	0.0352941	0
	JW1321.5	0	0.388235	0.305882	0
yjbQ	JW4017	ECK4048	0.411765	0.0235294	0
paaA	JW1383	ECK1385	0.541176	0.0705882	0
kbaY	JW3106	ECK3125	0.376471	0.211765	0
ogrK	JW2067	ECK2079	0.588235	0.611765	0
ompW	JW1248	ECK1250	0.611765	0.235294	0
mdoG	JW1035	ECK1034	1	0.411765	0
yhjY	JW5659	ECK3535	0.647059	0.0588235	0
gidB	JW3718	ECK3733	1.82353	0.180645	0
ycdW	JW5146	ECK1019	0.670588	0.329412	0
yegD	JW2054	ECK2063	1.98824	0.142012	0
ivbL	JW3647	ECK3663	0.811765	0.0117647	0
yegQ	JW2066	ECK2077	0.186047	0.174419	0.0232558
dcp	JW1531	ECK1531	0.313953	0.0465116	0.0232558
yagI	JW0265	ECK0273	1.75581	0.721854	0.0198675
ldhA	JW1375	ECK1377	0.488372	0.267442	0.0116279
appA	JW0963	ECK0971	0.0930233	0.0116279	0.0116279
yqeI	JW2815	ECK2845	0.593023	0.0930233	0
yodC	JW1940	ECK1955	0.0930233	0.0116279	0
ybgL	JW0703	ECK0702	0.209302	0.0116279	0
ygbK	JW2707	ECK2732	0.209302	0.0348837	0
yjgD	JW4212	ECK4248	0.534884	0.116279	0
pyrL	JW4205	ECK4241	0.267442	0.0348837	0
kch	JW1242	ECK1244	0.302326	0.0116279	0
yeaV	JW5293	ECK1799	0.767442	0.360465	0
sthA	JW5551	ECK3954	0.209302	0.0813953	0
yidQ	JW5633	ECK3680	0.651163	0.0581395	0
yjiM	JW5786	ECK4326	0.372093	0.0465116	0
yiaL	JW3548	ECK3565	0.674419	0.290698	0
ompX	JW0799	ECK0803	0.755814	0.139535	0
ydhI	JW1635	ECK1639	0.551724	0.0344828	0.0114943
yidL	JW3656	ECK3671	0.885057	0.0689655	0.0114943
smtA	JW0904	ECK0912	1.28736	0.125	0.00892857
yfcN	JW2328	ECK2325	0.264368	0.0229885	0
yjbI	JW3998	ECK4030	0.494253	0.275862	0
yjhX	JW5968	ECK4298	0.62069	0.103448	0
paaC	JW1385	ECK1387	0.574713	0.0344828	0
rihC	JW0028	ECK0031	1.75862	1.00654	0
nirB	JW3328	ECK3353	0.413793	0.0114943	0
hyfH	JW2473	ECK2484	0.678161	0.126437	0
hyfG	JW2472	ECK2483	0.264368	0.0229885	0
rzoR	JW5213	ECK1361	0.356322	0.0689655	0
ygbF	JW5438	ECK2749	0.965517	0.436782	0
tolC	JW5503	ECK3026	1.10345	0.114583	0
yegJ	JW2056	ECK2065	0.448276	0.137931	0
yeeL	JW1961	ECK1975	1.10345	0.104167	0
ompG	JW1312	ECK1315	1.47126	0.171875	0
yaiF	JW5814	ECK0359	0.229885	0.0689655	0
yliB	JW5111	ECK0820	0.609195	0.114943	0
yafP	JW0224	ECK0235	1.82955	1.11801	0.0186335
dgoR	JW5627	ECK3687	1.75	0.0779221	0.00649351
ybfQ	JW0694	ECK0693	0.465909	0.0795455	0
yejL	JW2175	ECK2181	0.5	0.215909	0
	JW1160	0	1.32955	0.162393	0
ydbA	JW1402	ECK1398	0.715909	0.329545	0
ychJ	JW1221	ECK1228	0.977273	0.193182	0
cysG	JW3331	ECK3356	0.306818	0.125	0
yihM	JW3844	ECK3866	0.477273	0.147727	0
hypA	JW2696	ECK2721	0.159091	0.0454545	0
oppC	JW1237	ECK1239	0.568182	0.0454545	0
intG	JW5913	ECK1934	1.32955	1.24786	0
rfaB	JW3603	ECK3618	0.181818	0.0340909	0
ydiD	JW5910	ECK1699	1.03409	0.252747	0
ygfA	JW2879	ECK2907	0.651685	0.202247	0.011236
ybhF	JW5104	ECK0783	1.26966	0.123894	0.00884956
glgC	JW3393	ECK3416	0.382022	0.0898876	0
cusA	JW0564	ECK0567	0.662921	0.0224719	0
ygiU	JW2990	ECK3013	0.52809	0.179775	0
yihR	JW3850	ECK3872	0.179775	0.0449438	0
narJ	JW1217	ECK1220	0.247191	0.0337079	0
xylH	JW3540	ECK3557	0.314607	0	0
wzb	JW2046	ECK2055	0.595506	0.325843	0
ykiB	JW5049	ECK0367	0.966292	0.11236	0
eptA	JW5730	ECK4107	0.786517	0.0561798	0
tatD	JW5931	ECK3833	0.842697	0.0449438	0
yjjN	JW5793	ECK4348	0.449438	0.146067	0
ypjA	JW5422	ECK2644	0.797753	0.0786517	0
rpiA	JW5475	ECK2910	0.719101	0.0561798	0
iaaA	JW0812	ECK0818	1.8427	0.140244	0
yneF	JW5825	ECK1515	0.370787	0.0786517	0
yciB	JW1246	ECK1248	0.370787	0.0674157	0
rspB	JW1572	ECK1575	0.244444	0.133333	0.0111111
yebA	JW5304	ECK1857	0.7	0.844444	0.0111111
yfaD	JW2238	ECK2236	0.4	0.244444	0
bcsE	JW3504	ECK3521	0.155556	0.0111111	0
ydfR	JW1547	ECK1549	0.244444	0.0444444	0
chbG	JW1722	ECK1731	0.644444	0.144444	0
	JW0371	0	0.433333	0.311111	0
frmR	JW0348	ECK0354	1.3	0.91453	0
ydhC	JW1652	ECK1656	0.377778	0.188889	0
ybhS	JW0777	ECK0782	0.344444	0.0333333	0
ahpF	JW0599	ECK0600	0.544444	0.166667	0
yijD	JW3936	ECK3956	0.111111	0	0
proC	JW0377	ECK0381	0.0888889	0.0444444	0
hisA	JW2006	ECK2019	1.58889	0.454545	0
amiB	JW4127	ECK4165	0.366667	0.244444	0
	JW5148	no_eck	0.577778	0.0666667	0
	JW5069	no_eck	0.3	0	0
yigE	JW5591	ECK3809	0.422222	0.0222222	0
	JW5863	0	0.555556	0.0777778	0
puuE	JW1295	ECK1297	0.56044	0.0879121	0.010989
yaeJ	JW0187	ECK0191	1.03297	0.808511	0.0106383
ycgF	JW1150	ECK1150	0.912088	0.186813	0
	JW0209	0	0.824176	0.395604	0
yliG	JW0819	ECK0825	0.296703	0.142857	0
paaE	JW1387	ECK1389	0.0769231	0.010989	0
pdxA	JW0051	ECK0053	1.31868	1.10833	0
ibpB	JW3663	ECK3678	0.43956	0.010989	0
citF	JW5087	ECK0608	1.20879	0.0363636	0
	JW5163	no_eck	0.362637	0.0769231	0
yeeO	JW1965	ECK1980	0.824176	0.153846	0
argK	JW2885	ECK2914	0.813187	0.450549	0
nuoI	JW2276	ECK2275	0.945652	0.206522	0.0108696
yddH	JW1457	ECK1456	0.869565	0.75	0
yihU	JW3853	ECK3875	0.543478	0.0108696	0
hmp	JW2536	ECK2549	0.315217	0.141304	0
deoD	JW4347	ECK4376	0.554348	0.0652174	0
rplY	JW2173	ECK2179	0.282609	0.0543478	0
alsB	JW4049	ECK4081	0.869565	0.554348	0
	JW5021	0	1.61957	0.624161	0
setB	JW2157	ECK2163	2.21739	0.156863	0
mngR	JW0719	ECK0718	0.521739	0.0326087	0
yjbE	JW3986	ECK4018	0.182796	0.236559	0.0107527
yiiL	JW3872	ECK3894	1.98925	0.0648649	0.00540541
ydgA	JW1606	ECK1609	1.09677	0.137255	0
	JW2742	0	0.387097	0.344086	0
	JW0480	0	0.827957	0.0752688	0
yjcC	JW4022	ECK4053	0.129032	0.0537634	0
kefF	JW0045	ECK0047	0.376344	0.0430108	0
cysP	JW2418	ECK2420	0.935484	0.16129	0
tnaA	JW3686	ECK3701	0.537634	0.0537634	0
yciX	JW5199	ECK1270	1.2043	0.0267857	0
yiaF	JW5655	ECK3541	0.516129	0.150538	0
	JW5047	no_eck	1.20213	1.58407	0.0265487
yecE	JW1857	ECK1869	0.361702	0.106383	0.0106383
ydcU	JW1437	ECK1436	1.03191	0.113402	0.0103093
cpsB	JW2034	ECK2043	1.09574	0.126214	0
cof	JW0436	ECK0440	0.351064	0.148936	0
	JW1404	0	0.585106	0.0425532	0
cyaY	JW3779	ECK3801	0.489362	0.0531915	0
metB	JW3910	ECK3931	0.404255	0	0
ccmF	JW2184	ECK2188	0.925532	0.712766	0
yidP	JW3661	ECK3676	1.07447	0.524752	0
rihB	JW2149	ECK2155	0.180851	0.0212766	0
ycjV	JW1311	ECK1313	0.265957	0.0531915	0
yibQ	JW5645	ECK3604	0.659574	0.244681	0
yfdI	JW5382	ECK2346	0.585106	0.393617	0
yagH	JW0264	ECK0272	0.382979	0.0957447	0
marC	JW1522	ECK1522	0.414894	0.244681	0
mcrC	JW5789	ECK4335	0.652632	0.715789	0.0105263
yfjF	JW2599	ECK2614	1.14737	0.256881	0.00917431
yfjL	JW2609	ECK2624	1.41053	0.0223881	0
yagY	JW0286	ECK0291	0.421053	0.326316	0
ybaM	JW0455	ECK0460	0.0526316	0.0421053	0
yaiY	JW0370	ECK0374	0.336842	0.0421053	0
yaiC	JW0376	ECK0380	0.389474	0.0210526	0
metQ	JW0193	ECK0197	1.04211	0.131313	0
yihN	JW3845	ECK3867	0.231579	0.0526316	0
metH	JW3979	ECK4011	0.157895	0.0631579	0
gudP	JW2760	ECK2783	0.578947	0.410526	0
ais	JW2246	ECK2245	0.273684	0.147368	0
tdcC	JW3087	ECK3105	0.378947	0.0315789	0
paaH	JW1390	ECK1392	0.957895	0.926316	0
eptB	JW5660	ECK3533	0.473684	0.0947368	0
yaeI	JW5014	ECK0163	0.747368	0.463158	0
yebB	JW5306	ECK1863	0.726316	0.273684	0
gidA	JW3719	ECK3734	1.65263	0.433121	0
ydhL	JW5827	ECK1644	0.273684	0.115789	0
yjbC	JW3982	ECK4014	0.75	0.28125	0.0104167
ydiH	JW1675	ECK1682	0.53125	0.0520833	0
ydiV	JW1697	ECK1705	0.65625	0.416667	0
yecR	JW1892	ECK1903	0.177083	0.09375	0
yoaE	JW1805	ECK1814	0.510417	0.333333	0
ydjG	JW1760	ECK1769	0.552083	0.416667	0
	JW0825	0	0.0625	0	0
yjbG	JW3988	ECK4020	0.21875	0.21875	0
mglC	JW2135	ECK2141	0.354167	0.270833	0
yicG	JW3621	ECK3636	0.145833	0.0416667	0
ilvG	JW3741	ECK3760	0.677083	0.0833333	0
	JW2207	no_eck	0.875	0.364583	0
yecH	JW1894	ECK1905	0.278351	0.0412371	0.0103093
mmuM	JW0253	ECK0263	1.38144	0.80597	0.00746269
	JW1885	0	0.752577	0.0206186	0
ggt	JW3412	ECK3431	0.505155	0.329897	0
leuA	JW0073	ECK0076	0.134021	0.0206186	0
fic	JW3324	ECK3349	0.123711	0.0206186	0
hyfB	JW2467	ECK2478	0.670103	0.257732	0
sgcA	JW4264	ECK4291	1.98969	1.05699	0
sfcA	JW5238	ECK1473	0.896907	0.154639	0
recF	JW3677	ECK3692	0.56701	0.0515464	0
yobB	JW1832	ECK1844	0.173469	0.0306122	0.0102041
yqjD	JW3069	ECK3089	0.540816	0.397959	0.0102041
yjfP	JW4148	ECK4186	0.408163	0.0102041	0.0102041
ykgM	JW5034	ECK0295	1.06122	0.807692	0.00961538
yfaP	JW2219	ECK2218	1.04082	0.245098	0
yoaG	JW1785	ECK1794	0.122449	0.0204082	0
yfjT	JW2618	ECK2633	0.285714	0.102041	0
yihL	JW3843	ECK3865	0.173469	0	0
cpdB	JW4171	ECK4209	0.479592	0	0
gspI	JW5706	ECK3317	0.846939	0.112245	0
gntX	JW5691	ECK3400	0.336735	0.0204082	0
yjfF	JW5754	ECK4226	0.632653	0.0306122	0
	JW2727	0	0.929293	0.505051	0.020202
gatR	JW5340	ECK2083	1.31313	0.461538	0.00769231
yfaU	JW2239	ECK2238	1.58586	0.101911	0
	JW1416.5	0	0.181818	0.131313	0
ycgV	JW1193	ECK1190	1	0.323232	0
yhjR	JW3503	ECK3520	0.414141	0.040404	0
yihT	JW3852	ECK3874	0.292929	0.030303	0
frvA	JW3871	ECK3893	0.313131	0.444444	0
seqA	JW0674	ECK0675	0.59596	0.0707071	0
yjhQ	JW4269	ECK4297	0.232323	0.0505051	0
gltF	JW3181	ECK3204	0.373737	0.0707071	0
malY	JW1614	ECK1617	1.27273	0.214286	0
glpA	JW2235	ECK2233	0.313131	0.0808081	0
recB	JW2788	ECK2816	0.40404	0.0505051	0
ftn	JW1893	ECK1904	1.37374	0.147059	0
nikC	JW3443	ECK3462	0.484848	0.383838	0
miaA	JW4129	ECK4167	0.010101	0.0505051	0
tdcB	JW3088	ECK3106	0.393939	0.181818	0
	JW5140	no_eck	1.12121	0.189189	0
yadD	JW5010	ECK0131	1.09091	0.453704	0
yfaZ	JW5371	ECK2243	0.818182	0.212121	0
	JW5474	no_eck	0.37	0.14	0.02
	JW2567	0	0.37	0.07	0.01
tyrR	JW1316	ECK1319	0.17	0.01	0
ackA	JW2293	ECK2290	0.48	0.27	0
ptrB	JW1834	ECK1846	0.81	0.12	0
yagZ	JW0287	ECK0292	0.24	0.27	0
sbcC	JW0387	ECK0391	0.36	0.2	0
mlrA	JW2115	ECK2119	1.59	0.377358	0
cyaA	JW3778	ECK3800	0.64	0.07	0
btuE	JW1700	ECK1708	0.2	0.02	0
proP	JW4072	ECK4104	1.19	0.117647	0
iscU	JW2513	ECK2526	1.22	0.0819672	0
gph	JW3348	ECK3372	0.72	0.5	0
yeiS	JW5359	ECK2138	1.1	0.781818	0
yfdC	JW2344	ECK2341	0.5	0.23	0
glcG	JW2944	ECK2971	1.43	0.20979	0
cydB	JW0723	ECK0722	0.544554	0.188119	0.019802
dsbA	JW3832	ECK3852	0.960396	0.435644	0.019802
yfjG	JW2600	ECK2615	0.762376	0.158416	0.00990099
metL	JW3911	ECK3932	0.287129	0.0891089	0.00990099
	JW5028	no_eck	1.0297	0.307692	0.00961538
	JW0996	0	0.742574	0.039604	0
yhcF	JW3188	ECK3208	0.405941	0.049505	0
yidH	JW3652	ECK3667	0.435644	0.029703	0
lysC	JW3984	ECK4016	0.207921	0.039604	0
cynT	JW0330	ECK0336	0.376238	0.108911	0
secB	JW3584	ECK3599	0.405941	0.128713	0
atpE	JW3715	ECK3730	1.25743	0.102362	0
ddpD	JW1479	ECK1478	0.366337	0.148515	0
creD	JW4363	ECK4392	0.554455	0.277228	0
yhcB	JW5539	ECK3222	0.514851	0.118812	0
smf	JW5708	ECK3272	0.49505	0.049505	0
yjiL	JW5785	ECK4325	0.49505	0.039604	0
yidF	JW3650	ECK3665	0.465347	0.029703	0
yhdA	JW3221	ECK3240	0.554455	0.00990099	0
	JW5817	0	0.544554	0.29703	0
yfaH	JW2232	ECK2230	0.352941	0.382353	0.00980392
trmE	JW3684	ECK3699	0.284314	0.0392157	0.00980392
ygaD	JW2670	ECK2695	0.833333	0.0686275	0
ycdQ	JW1007	ECK1012	0.676471	0	0
yebT	JW1823	ECK1833	0.343137	0.166667	0
yfcO	JW2329	ECK2326	0.323529	0.0392157	0
galK	JW0740	ECK0746	0.529412	0.0588235	0
atpH	JW3713	ECK3728	1.04902	0.130841	0
atoE	JW2217	ECK2216	0.607843	0.568627	0
hyfF	JW2471	ECK2482	0.72549	0.794118	0
modF	JW0743	ECK0749	0.372549	0.0882353	0
yicO	JW5636	ECK3655	0.480392	0.0490196	0
kptA	JW5784	ECK4322	0.598039	0.137255	0
yeaQ	JW1784	ECK1793	1.29412	1.34848	0
fimG	JW4282	ECK4310	0.205882	0.117647	0
dinG	JW0784	ECK0788	0.284314	0.00980392	0
yfdN	JW5385	ECK2351	1.11765	0.894737	0
speC	JW5482	ECK2960	0.84466	0.15534	0.00970874
puuB	JW1294	ECK1296	0.873786	0.601942	0.00970874
ilvY	JW3746	ECK3765	0.31068	0.0291262	0
yfcD	JW2296	ECK2293	0.514563	0.0582524	0
ydfU	JW5909	ECK1554	0.0679612	0.00970874	0
ycaL	JW0892	ECK0900	0.61165	0.320388	0
yhbH	JW3170	ECK3192	0.174757	0.00970874	0
tyrB	JW4014	ECK4046	0.23301	0.038835	0
oppF	JW1239	ECK1241	0.116505	0.0582524	0
ybbS	JW0492	ECK0497	0.621359	0.106796	0
fdoG	JW3865	ECK3887	0.582524	0.242718	0
eutB	JW2434	ECK2436	0.349515	0.126214	0
hyfJ	JW2475	ECK2486	0.106796	0.00970874	0
ygcM	JW2735	ECK2760	0.0291262	0	0
iclR	JW3978	ECK4010	0.174757	0	0
frlC	JW5699	ECK3360	0.730769	0.125	0.00961538
ycjX	JW1314	ECK1317	0.413462	0.0288462	0
	JW1155	0	0.442308	0.0384615	0
	JW2740	0	0.115385	0.0673077	0
	JW2832	0	0.644231	0.615385	0
prkB	JW3318	ECK3343	0.423077	0.0288462	0
setC	JW3633	ECK3649	1.25	0.2	0
	JW4296.5	no_eck	0.990385	0.682692	0
metF	JW3913	ECK3933	0.153846	0.00961538	0
rbsK	JW3731	ECK3746	0.230769	0.0288462	0
shiA	JW1962	ECK1976	0.355769	0.105769	0
dgsA	JW1586	ECK1589	0.211538	0.0288462	0
yrdD	JW5949	ECK3270	0.807692	0.105769	0
dcuA	JW5735	ECK4132	0.903846	1.07692	0
	JW5393	0	0.798077	0.201923	0
pphB	JW2704	ECK2729	0.714286	0.152381	0.0190476
frdA	JW4115	ECK4150	0.72381	0.104762	0
	JW1485	0	1.27619	0.0970149	0
ygeH	JW2820	ECK2850	0.580952	0.257143	0
yjhG	JW4259	ECK4286	0.390476	0.047619	0
ilvA	JW3745	ECK3764	0.333333	0.0190476	0
nadB	JW2558	ECK2572	0.0761905	0	0
ansB	JW2924	ECK2952	0.0190476	0.00952381	0
rimJ	JW1053	ECK1051	0.8	0.457143	0
selA	JW3564	ECK3580	0.0952381	0	0
ligT	JW5011	ECK0146	0.704762	0.67619	0
	JW5075	no_eck	0.47619	0	0
yodB	JW5323	ECK1970	0.761905	0.0952381	0
essQ	JW5255	ECK1550	1.07619	0.300885	0
ygcQ	JW5440	ECK2764	1.11429	0.119658	0
ydfC	JW1565	ECK1567	2.00943	0.723005	0.0140845
frvX	JW3869	ECK3891	1.20755	0.117188	0.0078125
fadL	JW2341	ECK2338	0.254717	0	0
ydbC	JW1403	ECK1399	0.198113	0.00943396	0
yiaM	JW3549	ECK3566	0.198113	0.0283019	0
trpA	JW1252	ECK1254	0.122642	0.0188679	0
phnP	JW4053	ECK4085	0.150943	0.00943396	0
idnD	JW4224	ECK4260	0.264151	0.0660377	0
hycF	JW2690	ECK2715	0.301887	0.0943396	0
phnB	JW4068	ECK4100	0.650943	0.584906	0
yphD	JW2530	ECK2543	0.783019	0.839623	0
ynfO	JW5251	ECK1542	0.556604	0.0754717	0
yajI	JW5056	ECK0406	0.0849057	0	0
thrA	JW0001	ECK0002	0.707547	0.0188679	0
yidR	JW5860	ECK3681	0.443396	0.0188679	0
ydeI	JW1529	ECK1529	0.560748	0.542056	0.0280374
	JW1937	0	0.504673	0.11215	0.00934579
rpmG	JW3611	ECK3626	0.252336	0.0280374	0.00934579
	JW5809	0	1.17757	0.97619	0.00793651
ypjB	JW2629	ECK2646	0.53271	0.0747664	0
yfbW	JW2252	ECK2251	1.40187	0.166667	0
ygaW	JW2645	ECK2664	0.196262	0.0186916	0
	JW2623.5	0	0.0841121	0.0560748	0
ymjC	JW5960	ECK1323	0.411215	0.46729	0
avtA	JW5652	ECK3561	0.0747664	0.0373832	0
nrdF	JW2651	ECK2670	0.663551	0.0654206	0
cysZ	JW2406	ECK2408	0.392523	0.0654206	0
focB	JW2477	ECK2488	1.13084	0.421488	0
rpmJ	JW3261	ECK3286	0.476636	0.11215	0
	JW2519	0	1	0.140187	0
ypdA	JW5388	ECK2376	1.69159	0.254144	0
ymfN	JW1135	ECK1135	1.1028	0.0508475	0
clpB	JW2573	ECK2590	1.16822	0.088	0
rhsB	JW5679	ECK3466	0.472222	1.24074	0.037037
ypdH	JW5389	ECK2383	1.06481	1	0.026087
tatA	JW3813	ECK3830	2.06481	0.856502	0.00896861
	JW0416	0	0.861111	0.12037	0
	JW0930	0	0.277778	0.00925926	0
ychP	JW1211	ECK1214	0.546296	0.0740741	0
ybiV	JW0806	ECK0812	0.259259	0.101852	0
gloA	JW1643	ECK1647	0.472222	0.0740741	0
gatR	JW2074	ECK2083	0.962963	0.25	0
yghO	JW5848	ECK2976	0.518519	0.212963	0
ybbW	JW0499	ECK0504	0.798165	0.220183	0.00917431
nuoE	JW2280	ECK2279	0.724771	0.293578	0
tktA	JW5478	ECK2930	1.02752	0.0982143	0
hdeD	JW3479	ECK3495	0.266055	0.0275229	0
yjaB	JW3972	ECK4004	1.15596	0.206349	0
recR	JW0461	ECK0466	0.46789	0.119266	0
atpD	JW3710	ECK3725	0.623853	0.614679	0
tam	JW1512	ECK1512	0.155963	0.0183486	0
wcaF	JW2039	ECK2048	0.853211	0.174312	0
intA	JW2602	ECK2618	0.449541	0.697248	0
mltC	JW5481	ECK2958	1.2844	0.107143	0
rfaZ	JW3599	ECK3614	2.44954	0.29588	0
yhjX	JW3516	ECK3534	0.788991	0.0458716	0
yedK	JW1916	ECK1930	0.572727	0.0181818	0
yliE	JW0817	ECK0823	0.345455	0.0272727	0
	JW0288	0	1.06364	0.675214	0
mutL	JW4128	ECK4166	0.6	0.109091	0
yfaV	JW2240	ECK2239	0.436364	0.381818	0
adhP	JW1474	ECK1472	0.363636	0.145455	0
rsgA	JW4122	ECK4157	0.118182	0	0
pbl	JW5457	ECK2852	0.981818	0.0545455	0
ygeP	JW2831	ECK2858	1.09091	0.191667	0
purA	JW4135	ECK4173	1.36937	1.03289	0.0394737
ybfB	JW0691	ECK0690	0.396396	0.027027	0.00900901
mdtJ	JW1592	ECK1595	0.477477	0.0630631	0
gst	JW1627	ECK1631	0.0900901	0.018018	0
yqfE	JW2882	ECK2911	1.6036	0.185393	0
yhdN	JW3255	ECK3280	0.657658	0.495495	0
metA	JW3973	ECK4005	0.36036	0.0540541	0
artM	JW0845	ECK0852	0.306306	0.0720721	0
ptsG	JW1087	ECK1087	0.252252	0.036036	0
yhhL	JW5683	ECK3450	0.54955	0.207207	0
agaR	JW3100	ECK3119	1.17857	0.265152	0.0227273
yeiT	JW2133	ECK2139	0.633929	0.660714	0.0178571
yraP	JW3119	ECK3138	0.857143	0.285714	0.0178571
ptr	JW2789	ECK2817	0.446429	0.0714286	0
	JW0571	0	0.625	0.0357143	0
yjeB	JW4136	ECK4174	0.366071	0.00892857	0
yjhP	JW4268	ECK4296	0.357143	0.116071	0
nrfC	JW4033	ECK4065	0.160714	0.0267857	0
narY	JW1462	ECK1461	0.151786	0.0178571	0
pitB	JW2955	ECK2981	0.446429	0.258929	0
hslO	JW5692	ECK3388	0.616071	0.0267857	0
fkpB	JW0026	ECK0029	1.12389	1.81102	0.472441
	JW0776	0	0.920354	0.946903	0.0176991
	JW1858	0	0.672566	0.522124	0.00884956
nudD	JW5335	ECK2045	0.539823	0.353982	0.00884956
ygaH	JW2658	ECK2677	0.141593	0.0619469	0
yniA	JW1714	ECK1723	0.929204	0.168142	0
ybaE	JW0435	ECK0439	2.19469	0.104839	0
ycgI	JW1162	ECK1161	0.212389	0.0176991	0
smpA	JW2598	ECK2613	0.185841	0.0176991	0
thiS	JW3955	ECK3983	0.221239	0.0619469	0
pspD	JW1300	ECK1302	0.522124	0.159292	0
	JW4301	0	0.778761	0.787611	0
	JW5632	0	0.522124	0.0884956	0
	JW5635	no_eck	0.292035	0.0442478	0
yobF	JW1813	ECK1822	0.504425	0.0353982	0
ydfA	JW1563	ECK1565	1.19298	1.44118	0.0661765
ynjI	JW5288	ECK1760	0.491228	0.561404	0.0175439
yecP	JW1860	ECK1872	0.526316	0.175439	0.00877193
cchB	JW2440	ECK2451	2.19298	1.072	0.004
yniB	JW1715	ECK1724	0.315789	0.0175439	0
	JW1663	0	0.640351	0.464912	0
iscA	JW2512	ECK2525	1.2193	0.0359712	0
ybgJ	JW0701	ECK0700	0.368421	0.0175439	0
yjdF	JW4082	ECK4114	0.342105	0.315789	0
yieG	JW3692	ECK3707	0.315789	0.0526316	0
argF	JW0266	ECK0274	1.63158	0.860215	0
fpr	JW3895	ECK3916	0.105263	0.0175439	0
fecE	JW4247	ECK4277	0.631579	0.394737	0
agaB	JW3107	ECK3126	1.10526	1.1746	0
yihE	JW3831	ECK3851	0.561404	0.114035	0
	JW5392	no_eck	1.03509	0.211864	0
sgbU	JW5650	ECK3571	0.763158	0.0263158	0
yacG	JW5008	ECK0101	0.464912	0.254386	0
rhsE	JW1451	ECK1450	0.342105	0.114035	0
mbhA	JW5812	ECK0231	0.561404	0.517544	0
	JW2321	0	0.826087	0.817391	0.0173913
rnhA	JW0204	ECK0214	1.03478	0.235294	0.0168067
	JW2583	0	0.582609	0.0695652	0.00869565
molR	JW2102	ECK2108	1.03478	0.840336	0.00840336
cusR	JW0560	ECK0563	0.521739	0.0956522	0
yfaX	JW2242	ECK2241	1.65217	0.0684211	0
	JW0547	0	0.304348	0.104348	0
yhbE	JW3151	ECK3173	0.208696	0.0782609	0
idnO	JW4223	ECK4259	0.173913	0	0
purN	JW2485	ECK2496	0.504348	0.391304	0
yehX	JW2117	ECK2122	0.53913	0.0695652	0
ddpF	JW1478	ECK1477	0.478261	0.0173913	0
sapA	JW1287	ECK1289	0.408696	0.0521739	0
upp	JW2483	ECK2494	0.121739	0	0
rspA	JW1573	ECK1576	1.07826	0.741935	0
yjgJ	JW4208	ECK4244	0.173913	0.0521739	0
	JW5570	0	0.8	0.0869565	0
cbrA	JW5631	ECK3682	0.930435	0.0434783	0
ybbK	JW0478	ECK0483	1.29565	0.0134228	0
yfcQ	JW2331	ECK2328	0.513043	0.00869565	0
yaeF	JW5016	ECK0193	0.698276	0.543103	0.0172414
priC	JW0456	ECK0461	0.293103	0.0689655	0.00862069
glk	JW2385	ECK2384	0.887931	0.12069	0
ybeM	JW0621	ECK0619	1.23276	0.104895	0
	JW0524	0	0.181034	0.00862069	0
yncD	JW1446	ECK1445	0.181034	0.0258621	0
yggF	JW2897	ECK2926	0.387931	0.344828	0
adiC	JW4076	ECK4108	0.698276	0.474138	0
codA	JW0328	ECK0334	0.62069	0.0862069	0
	JW1386	0	0.336207	0.112069	0
rfaE	JW3024	ECK3042	1.38793	0.484472	0
acpT	JW3440	ECK3459	0.37931	0.0344828	0
htrL	JW5644	ECK3608	0.672414	0.0603448	0
yjeM	JW5739	ECK4152	0.931034	0.0172414	0
ygcI	JW5844	ECK2752	0.422414	0.267241	0
leuO	JW0075	ECK0078	0.666667	0.871795	0.00854701
	JW2360	0	0.82906	0.222222	0.00854701
ycjF	JW1315	ECK1318	0.666667	0.0769231	0.00854701
panB	JW0130	ECK0133	0.521368	0.273504	0.00854701
mppA	JW1322	ECK1326	1.45299	0.482353	0.00588235
ydaN	JW1336	ECK1339	0.65812	0.042735	0
yaaU	JW0044	ECK0046	0.820513	0.512821	0
ascB	JW2686	ECK2711	0.965812	0.675214	0
mglA	JW2136	ECK2142	0.581197	0.333333	0
yobH	JW5298	ECK1825	0.666667	0.00854701	0
bcsF	JW5663	ECK3522	1.17094	0.116788	0
trmA	JW3937	ECK3957	0.230769	0.0854701	0
rsxD	JW1622	ECK1626	1.12712	0.676692	0.0075188
	JW3017	0	0.652542	0.135593	0
yahL	JW0318	ECK0324	0.635593	0.550847	0
yfbR	JW2288	ECK2285	1.48305	0.4	0
yccE	JW0986	ECK0992	0.220339	0.101695	0
yfgC	JW2479	ECK2490	0.838983	0.855932	0
bioD	JW0761	ECK0767	0.0932203	0.00847458	0
ppiB	JW0514	ECK0518	0.40678	0.0169492	0
sra	JW5962	ECK1474	1.5339	0.309392	0
glyS	JW3530	ECK3547	0.449153	0.0508475	0
yfeR	JW2400	ECK2403	0.805085	0.101695	0
	JW2423	0	0.605042	0.588235	0.00840336
yqeB	JW2843	ECK2871	0.302521	0.369748	0.00840336
yfdV	JW2369	ECK2368	0.739496	0.0504202	0
	JW4296	0	0.87395	0.655462	0
fadB	JW3822	ECK3838	0.394958	0.336134	0
potC	JW1110	ECK1110	0.411765	0.0840336	0
uraA	JW2482	ECK2493	0.386555	0.00840336	0
yjgZ	JW4236	ECK4267	1.52941	0.0934066	0
parC	JW2987	ECK3010	1.47059	0.0457143	0
kil	JW1347	ECK1350	1.31933	0.171975	0
ynbC	JW1407	ECK1403	0.882353	0.369748	0
yahD	JW0310	ECK0316	1.26667	1.03947	0.0197368
yhiI	JW3454	ECK3472	0.483333	0.208333	0.00833333
hybD	JW2961	ECK2987	0.191667	0.0583333	0.00833333
ydfX	JW1560	ECK1562	0.625	0.191667	0.00833333
ybaS	JW0474	ECK0479	0.266667	0.108333	0.00833333
nuoL	JW2273	ECK2272	0.475	0.00833333	0
dcuS	JW4086	ECK4118	1.225	0.544218	0
rbsB	JW3730	ECK3745	1.75833	0.0995261	0
yebG	JW1837	ECK1849	1.15833	0.0359712	0
yqjE	JW3070	ECK3090	0.325	0.0166667	0
asnA	JW3722	ECK3738	0.416667	0.025	0
gloB	JW0202	ECK0212	0.3	0.0833333	0
citX	JW0606	ECK0607	1.33333	0.18125	0
phnE	JW4065	ECK4097	0.641667	0.0666667	0
yjhD	JW5770	ECK4271	1.05	0.563492	0
ydaG	JW5210	ECK1353	0.85	0.141667	0
gudD	JW2758	ECK2781	1.26667	0.217105	0
yfgI	JW2490	ECK2502	0.783333	0.05	0
blr	JW5963	ECK1620	0.525	0.383333	0
djlC	JW0644	ECK0642	0.541667	0.05	0
proA	JW0233	ECK0244	0.595041	0.115702	0.00826446
	JW2297	0	0.380165	0.0495868	0
osmE	JW1728	ECK1737	0.396694	0.239669	0
hyaE	JW0958	ECK0967	0.942149	0.0578512	0
fixX	JW0043	ECK0045	0.438017	0.0743802	0
yphG	JW5405	ECK2546	1.08264	0.0916031	0
uspF	JW1370	ECK1371	1.75207	0.0188679	0
ykgE	JW5041	ECK0305	1.21488	0.646259	0
ydjE	JW1758	ECK1767	1.54098	0.702128	0.0212766
ynjH	JW1749	ECK1758	1.5	0.234973	0.0163934
metJ	JW3909	ECK3930	0.581967	0.5	0.00819672
	JW1685	0	0.663934	0.688525	0.00819672
yrbD	JW3160	ECK3182	0.778689	0.0491803	0.00819672
inaA	JW2231	ECK2229	0.918033	0.122951	0.00819672
emtA	JW5821	ECK1181	0.360656	0.163934	0.00819672
ygbI	JW2705	ECK2730	0.631148	0.122951	0
	JW0927	0	0.0819672	0.0491803	0
yjdJ	JW4088	ECK4120	0.491803	0.647541	0
flgD	JW1062	ECK1060	0.122951	0.0409836	0
grxA	JW0833	ECK0840	0.172131	0.0163934	0
pldB	JW5584	ECK3819	0.401639	0.0163934	0
pspE	JW1301	ECK1303	0.196721	0.0327869	0
yibF	JW3565	ECK3581	0.647541	0.0983607	0
cydD	JW0870	ECK0878	1.57724	0.201031	0.0206186
	JW5417	no_eck	0.878049	0.634146	0.0162602
yqcA	JW2761	ECK2784	0.821138	0.699187	0.00813008
feoB	JW3372	ECK3396	0.195122	0.0569106	0.00813008
yhjK	JW5943	ECK3514	0.300813	0.796748	0.00813008
pepB	JW2507	ECK2520	0.430894	0.186992	0
yciF	JW1250	ECK1252	0.544715	0.0813008	0
	JW1373	0	0.577236	0.373984	0
ydhY	JW1664	ECK1670	1.07317	0.0606061	0
yjiG	JW4292	ECK4320	0.422764	0.0813008	0
nrdG	JW4196	ECK4232	0.821138	0.674797	0
ybiH	JW0780	ECK0785	0.146341	0.00813008	0
tpr	JW1219	ECK1224	1.0813	0.398496	0
trkD	JW5609	ECK3741	0.333333	0.0243902	0
kdgK	JW5668	ECK3511	0.268293	0.113821	0
ymgG	JW5178	ECK1159	0.252033	0.0487805	0
cmtB	JW2901	ECK2929	1.14516	0.873239	0.00704225
	JW2348	0	0.943548	0.193548	0
ybaX	JW0434	ECK0438	0.475806	0.153226	0
ygiV	JW5502	ECK3014	0.217742	0.0967742	0
frwC	JW3921	ECK3940	0.169355	0.0403226	0
ygfQ	JW5467	ECK2880	0.508065	0.0887097	0
ycfP	JW5158	ECK1094	0.201613	0.0403226	0
ybjI	JW5113	ECK0834	0.153226	0	0
sucD	JW0718	ECK0717	0.185484	0.016129	0
ychM	JW5189	ECK1194	1.18548	0.938776	0
fepE	JW0579	ECK0580	0.592	0.088	0.008
adiA	JW5731	ECK4110	0.528	0.088	0.008
	JW0682	0	0.88	0.056	0
talA	JW2448	ECK2459	0.52	0.136	0
cheY	JW1871	ECK1883	0.2	0.016	0
yneH	JW1517	ECK1517	0.176	0.056	0
yqiK	JW3023	ECK3040	0.416	0.072	0
yhiR	JW3466	ECK3484	0.192	0.016	0
yjdA	JW4070	ECK4102	0.576	0.024	0
aroF	JW2582	ECK2598	0.56	0.296	0
thiC	JW3958	ECK3986	0.136	0.032	0
trpC	JW1254	ECK1256	0.4	0.024	0
lysU	JW4090	ECK4123	0.136	0.008	0
ytfH	JW5747	ECK4208	0.728	0.056	0
hisB	JW2004	ECK2017	0.563492	0.174603	0.00793651
selB	JW3563	ECK3579	0.111111	0.0238095	0.00793651
hepA	JW0058	ECK0060	0.420635	0.0238095	0
yceH	JW1054	ECK1052	0.333333	0.206349	0
torC	JW0981	ECK0987	0.492063	0.0793651	0
hisJ	JW2306	ECK2303	0.396825	0.285714	0
yncM	JW5237	ECK1453	1.07143	0.207407	0
dkgB	JW0197	ECK0207	0.928571	0.904762	0
rseA	JW2556	ECK2570	0.637795	0.433071	0.00787402
	JW0365	0	0.574803	0.0866142	0.00787402
ampE	JW0107	ECK0110	0.937008	0.850394	0.00787402
ykgA	JW5037	ECK0300	0.559055	0.23622	0.00787402
yqaD	JW2633	ECK2652	0.440945	0.0472441	0
yfcP	JW2330	ECK2327	0.393701	0.181102	0
	JW1751	0	0.740157	0.511811	0
yoaF	JW1782	ECK1791	0.251969	0.456693	0
	JW0929	0	0.456693	0.0314961	0
ynbA	JW1405	ECK1401	1.07874	0.226277	0
kefA	JW0454	ECK0459	0.440945	0.0629921	0
gltJ	JW0649	ECK0647	0.440945	0.0629921	0
gltI	JW5092	ECK0648	0.952756	0.173228	0
yccK	JW0952	ECK0960	0.897638	0.354331	0
kdpC	JW0684	ECK0684	1.03125	1.30303	0.00757576
ydhW	JW1662	ECK1668	0.851562	0.28125	0
	JW0447	0	0.570312	0.09375	0
yliF	JW0818	ECK0824	0.367188	0.0703125	0
	JW3795	0	0.0625	0.0234375	0
ybgT	JW0724	ECK0723	1.19531	0.647059	0
yrbC	JW3159	ECK3181	0.445312	0.351562	0
astB	JW1734	ECK1743	0.101562	0.0234375	0
hdhA	JW1611	ECK1614	0.453125	0.1875	0
cmk	JW0893	ECK0901	0.820312	0.25	0
malK	JW3995	ECK4027	0.554688	0.179688	0
yfgO	JW2478	ECK2489	0.734375	0.726562	0
feaB	JW1380	ECK1382	0.679688	0.148438	0
	JW5695	0	1.12403	1.33103	0.0206897
treC	JW4198	ECK4234	0.170543	0.0232558	0.00775194
ycgJ	JW1166	ECK1165	0.27907	0.0155039	0.00775194
ypfE	JW2446	ECK2457	0.790698	0.100775	0
ydfD	JW1567	ECK1570	0.55814	0.108527	0
ydcQ	JW1433	ECK1432	0.395349	0.0310078	0
	JW1691	0	0.542636	0.27907	0
ymcA	JW0967	ECK0975	0.736434	0.620155	0
hsrA	JW3733	ECK3748	0.488372	0.0542636	0
astE	JW1733	ECK1742	0.581395	0.0310078	0
hyaF	JW0959	ECK0968	0.449612	0.0155039	0
sdaC	JW2767	ECK2791	0.751938	0.27907	0
rhsD	JW0486	ECK0491	0.79845	0.20155	0
pheL	JW2579	ECK2595	1.46154	1.11053	0.0210526
yehK	JW2106	ECK2110	1.13846	1.51351	0.0202703
pepE	JW3981	ECK4013	0.930769	0.238462	0
yfbM	JW2267	ECK2266	0.215385	0.0153846	0
djlB	JW0641	ECK0639	0.376923	0.284615	0
yiaH	JW3533	ECK3550	0.469231	0.138462	0
yheU	JW3317	ECK3342	0.661538	0.0769231	0
pabA	JW3323	ECK3348	0.153846	0.0692308	0
dppA	JW3513	ECK3531	0.123077	0.00769231	0
dnaQ	JW0205	ECK0215	0.746154	0.276923	0
arsB	JW3469	ECK3487	0.661538	0.0615385	0
ibpA	JW3664	ECK3679	0.553846	0.0461538	0
nemA	JW1642	ECK1646	0.384615	0.161538	0
ydhX	JW5271	ECK1667	0.261538	0.0307692	0
sufB	JW5273	ECK1679	0.461538	0.0538462	0
dsbB	JW5182	ECK1173	0.246154	0.0384615	0
lit	JW1125	ECK1125	0.446154	0.0153846	0
yicM	JW5938	ECK3653	0.153846	0.0769231	0
mscL	JW3252	ECK3277	0.381679	0.129771	0.00763359
gcvA	JW2779	ECK2803	0.870229	0.198473	0.00763359
ykfC	JW5813	ECK0260	2.38931	1.23962	0.00319489
	JW3131	0	1.20611	0.240506	0
ybiJ	JW0787	ECK0791	1.51908	0.211055	0
	JW1775	0	0.19084	0.0763359	0
	JW0289	0	0.969466	0.78626	0
nudE	JW3360	ECK3384	0.267176	0.0534351	0
yiaG	JW3524	ECK3542	0.221374	0.0152672	0
ompL	JW3846	ECK3868	0.198473	0.145038	0
narZ	JW1463	ECK1462	0.137405	0.0458015	0
focA	JW0887	ECK0895	0.152672	0.0458015	0
fliZ	JW1906	ECK1920	0.335878	0.129771	0
pspA	JW1297	ECK1299	0.259542	0	0
xdhA	JW5462	ECK2862	0.351145	0.0534351	0
yjfO	JW5743	ECK4185	1.00763	0.151515	0
yedS	JW5319	ECK1962	1.25191	0.0853659	0
yeaO	JW1781	ECK1790	0.69697	0.712121	0.00757576
fecC	JW4249	ECK4279	0.893939	0.371212	0.00757576
bfr	JW3298	ECK3323	0.484848	0.310606	0.00757576
	JW2613	0	0.757576	0.0833333	0
ynfM	JW1588	ECK1591	0.659091	0.840909	0
yqfB	JW2868	ECK2895	0.234848	0.121212	0
xylG	JW3539	ECK3556	0.234848	0.0151515	0
	JW5305	no_eck	0.454545	0.0227273	0
fbaB	JW5344	ECK2090	0.628788	0.181818	0
otsA	JW5312	ECK1895	0.393939	0.272727	0
yjgB	JW5761	ECK4262	0.113636	0.0530303	0
zupT	JW3007	ECK3030	0.796992	0.210526	0.0075188
yoaD	JW1804	ECK1813	0.917293	0.338346	0.0075188
	JW0568	0	1.2406	0.2	0
ybdN	JW0595	ECK0596	0.0827068	0.0827068	0
ybiS	JW0803	ECK0809	1.61654	0.474419	0
mdtF	JW3482	ECK3498	0.315789	0.195489	0
yjbH	JW3989	ECK4021	0.406015	0.451128	0
creA	JW4360	ECK4389	0.842105	0.135338	0
aegA	JW2452	ECK2463	0.676692	0.0902256	0
intS	JW2345	ECK2343	0.578947	0.533835	0
citC	JW0610	ECK0611	0.338346	0.0601504	0
ssnA	JW2847	ECK2875	0.150376	0.0902256	0
ydaQ	JW5207	ECK1343	0.503759	0.255639	0
pfkB	JW5280	ECK1721	0.984962	0.0676692	0
gspD	JW5707	ECK3312	0.443609	0.0676692	0
rpoS	JW5437	ECK2736	0.142857	0.0225564	0
moeA	JW0811	ECK0817	0.238806	0.0522388	0.0149254
ycjY	JW5804	ECK1324	0.544776	0.350746	0.00746269
	JW2630	0	0.11194	0.0671642	0
	JW1330	0	0.865672	0.0895522	0
yddW	JW1486	ECK1485	0.80597	0.268657	0
ydcN	JW1430	ECK1428	0.708955	0.0447761	0
	JW2822	0	0.947761	0.58209	0
yeaM	JW1779	ECK1788	1	0.208955	0
cpsG	JW2033	ECK2042	1.04478	0.557143	0
narI	JW1218	ECK1221	0.380597	0.0149254	0
greB	JW3369	ECK3393	0.358209	0.0373134	0
glcE	JW5487	ECK2973	1.07463	0.0694444	0
aphA	JW4015	ECK4047	0.477612	0.0223881	0
gadX	JW3484	ECK3501	0.125926	0	0
nudC	JW5548	ECK3988	0.17037	0.0148148	0
rffG	JW5598	ECK3780	0.0814815	0	0
phnD	JW4066	ECK4098	0.266667	0.037037	0
hyi	JW0496	ECK0501	0.140741	0.00740741	0
yghS	JW5491	ECK2979	0.392593	0.118519	0
deaD	JW5531	ECK3150	1.26667	0.122807	0
yagV	JW5030	ECK0288	1.19853	0.944785	0.0122699
flgM	JW1058	ECK1056	0.132353	0.00735294	0
zntA	JW3434	ECK3453	0.352941	0.316176	0
yaiA	JW0380	ECK0384	0.205882	0.0661765	0
ybdB	JW0589	ECK0590	0.448529	0.0294118	0
yggC	JW2895	ECK2924	0.536765	0.132353	0
yhbY	JW3147	ECK3169	0.213235	0.0367647	0
fliF	JW1922	ECK1936	0.102941	0.0735294	0
galF	JW2027	ECK2036	0.257353	0.0147059	0
nfnB	JW0567	ECK0570	0.779412	0.0367647	0
glpB	JW2236	ECK2234	0.536765	0.272059	0
purM	JW2484	ECK2495	0.463235	0.0441176	0
yghY	JW5496	ECK2994	0.588235	0.323529	0
yacF	JW0099	ECK0102	0.321168	0.226277	0.0145985
yncN	JW5230	ECK1431	2.08759	0.723776	0.0034965
	JW0559	0	0.620438	0.0510949	0
yfcT	JW2334	ECK2331	1.18978	0.331288	0
	JW2678	0	0.29927	0.0145985	0
	JW1000	no_eck	0.846715	0.474453	0
	JW1845	0	0.708029	0.0729927	0
osmY	JW4338	ECK4367	0.572464	0.65942	0.00724638
yieP	JW5608	ECK3749	0.15942	0.108696	0.00724638
tap	JW1874	ECK1886	0.956522	0.0434783	0
trxB	JW0871	ECK0879	0.833333	0.637681	0
aaeR	JW3212	ECK3232	0.528986	0.152174	0
yliC	JW0815	ECK0821	0.471014	0.057971	0
modC	JW0748	ECK0754	0.210145	0.0144928	0
yiiT	JW3894	ECK3915	0.449275	0.0362319	0
xerD	JW2862	ECK2889	0.42029	0.0797101	0
yadH	JW0124	ECK0127	1.13043	0.0320513	0
lrhA	JW2284	ECK2283	0.782609	0.0652174	0
ydfW	JW1559	ECK1561	1.27536	0.0454545	0
ybhL	JW0769	ECK0775	0.115108	0.00719424	0.00719424
ysgA	JW5853	ECK3824	0.741007	0.151079	0.00719424
	JW2327	0	1.28058	0.179775	0.00561798
	JW0490	0	0.453237	0.158273	0
nrfD	JW4034	ECK4066	0.122302	0.0359712	0
malX	JW1613	ECK1616	0.76259	0.0359712	0
mtlA	JW3573	ECK3588	0.964029	0.863309	0
dipZ	JW5734	ECK4130	0.489209	0.057554	0
ypjC	JW5424	ECK2647	0.553957	0.107914	0
yhgG	JW3373	ECK3397	1.1295	0.0955414	0
yceG	JW1083	ECK1083	0.489209	0.0359712	0
argG	JW3140	ECK3161	0.378571	0.0857143	0.00714286
ygcO	JW2737	ECK2762	0.835714	0.642857	0
ygiF	JW3026	ECK3044	0.728571	0.621429	0
yhgA	JW3374	ECK3398	0.135714	0.0357143	0
gcvH	JW2872	ECK2899	0.521429	0.392857	0
ygbN	JW2710	ECK2735	0.507143	0.214286	0
livJ	JW3425	ECK3444	0.464286	0.192857	0
	JW5471	no_eck	0.6	0.228571	0
gspO	JW3297	ECK3322	0.602837	0.609929	0.0141844
ygbA	JW2702	ECK2727	0.631206	0.106383	0.0070922
uspG	JW0600	ECK0601	0.475177	0.524823	0.0070922
yhjE	JW3491	ECK3508	0.319149	0.0496454	0
yieH	JW3693	ECK3708	1.14894	0.493827	0
polA	JW3835	ECK3855	0.475177	0.070922	0
wzxC	JW2031	ECK2040	0.744681	0.219858	0
phnI	JW4060	ECK4092	0.659574	0	0
hcaD	JW2526	ECK2539	0.602837	0.375887	0
malM	JW3997	ECK4029	0.276596	0.0212766	0
lar	JW5208	ECK1345	0.269504	0.035461	0
dsrB	JW1936	ECK1950	0.676056	0.598592	0.028169
yfcL	JW2322	ECK2319	0.739437	0.197183	0.0140845
zitB	JW0735	ECK0741	0.0915493	0.00704225	0.00704225
yheL	JW3305	ECK3330	0.704225	0.457746	0.00704225
flgI	JW1067	ECK1065	0.267606	0.056338	0.00704225
glgS	JW3021	ECK3038	0.577465	0.190141	0
ypdI	JW2373	ECK2372	0.408451	0.190141	0
ydgT	JW1617	ECK1621	1.09859	0.820513	0
fhuF	JW4331	ECK4357	0.401408	0.0352113	0
recN	JW5416	ECK2612	0.978873	1.07746	0
ygfJ	JW2845	ECK2873	0.943662	0.084507	0
malI	JW1612	ECK1615	0.118881	0.020979	0
	JW1825	0	0.881119	0.377622	0
yfiR	JW2584	ECK2600	0.776224	0.0699301	0
yfcH	JW2301	ECK2298	0.265734	0.0769231	0
ybhM	JW0770	ECK0776	0.384615	0.118881	0
yagS	JW0279	ECK0284	0.174825	0.0559441	0
ygbJ	JW2706	ECK2731	1.64336	0.195745	0
nrdI	JW2649	ECK2668	0.468531	0.125874	0
ubiE	JW5581	ECK3827	0.832168	0.195804	0
edd	JW1840	ECK1852	0.664336	0.230769	0
yphE	JW2531	ECK2544	1.20979	0.208092	0
pspB	JW1298	ECK1300	0.328671	0.020979	0
trmC	JW5380	ECK2318	1.02083	1.31293	0.0204082
	JW2489	0	0.597222	0.611111	0.00694444
mdoD	JW1420	ECK1418	1.06944	0.285714	0.00649351
uhpA	JW3644	ECK3660	1.00694	0	0
ybjL	JW0831	ECK0838	0.513889	0.326389	0
ygdQ	JW2800	ECK2828	0.854167	0.104167	0
yagN	JW0274	ECK0279	0.819444	0.0972222	0
gltK	JW0648	ECK0646	1.22222	0.534091	0
sbmA	JW0368	ECK0372	0.923611	0.0486111	0
yafV	JW5019	ECK0220	0.416667	0.208333	0
ymdC	JW5150	ECK1032	0.284722	0.00694444	0
	JW5183	no_eck	0.923611	0.131944	0
ykgN	JW0258	ECK0266	1.86111	0.597015	0
ydbJ	JW5215	ECK1375	1.01389	0.19863	0
ybfL	JW0695	ECK0694	0.361111	0.0416667	0
napA	JW2194	ECK2198	0.531034	0.172414	0.00689655
ybgS	JW0736	ECK0742	0.324138	0.131034	0
ybcM	JW0534	ECK0537	0.282759	0.0551724	0
ygjH	JW3045	ECK3064	0.627586	0.2	0
htrG	JW3027	ECK3045	0.2	0.0689655	0
yjjG	JW4336	ECK4365	0.737931	0.517241	0
tdh	JW3591	ECK3606	0.137931	0.0482759	0
hybO	JW2965	ECK2991	0.158621	0.0482759	0
chbB	JW1727	ECK1736	0.882759	0.124138	0
ecnB	JW4108	ECK4143	0.110345	0.0206897	0
yqeF	JW5453	ECK2842	0.627586	0.186207	0
	JW5766	no_eck	1.42069	0.131068	0
phnM	JW4056	ECK4088	0.841379	0.0758621	0
yhhT	JW5680	ECK3458	0.787671	0.0753425	0.0136986
yebY	JW1828	ECK1840	0.753425	0.69863	0.00684932
yhfG	JW3325	ECK3350	0.308219	0.116438	0.00684932
yfcS	JW2333	ECK2330	0.876712	0.575342	0.00684932
yfhG	JW2539	ECK2552	0.130137	0.0273973	0
	JW0283	0	0.979452	0.130137	0
ydiN	JW5274	ECK1689	0.506849	0.191781	0
yecA	JW1896	ECK1907	1.33562	0.123077	0
agp	JW0987	ECK0993	0.171233	0.0136986	0
	JW5675	no_eck	0.287671	0.0136986	0
narH	JW1216	ECK1219	0.59589	0.0342466	0
yfcI	JW2302	ECK2299	0.768707	0.37415	0.0136054
yfeG	JW2430	ECK2432	0.360544	0.353741	0
yqjI	JW3042	ECK3061	0.435374	0.163265	0
tus	JW1602	ECK1605	0.380952	0.156463	0
atpB	JW3716	ECK3731	0.870748	0.0748299	0
ycdZ	JW5147	ECK1022	0.612245	0.0816327	0
ygcS	JW5845	ECK2766	0.272109	0.108844	0
	JW5364	0	0.331081	0.22973	0.00675676
ydiE	JW1695	ECK1703	0.648649	0.0540541	0
ycbJ	JW0902	ECK0910	0.0878378	0.0405405	0
ybdJ	JW0569	ECK0572	0.398649	0.101351	0
ynaE	JW1369	ECK1370	0.513514	0.0608108	0
mdtE	JW3481	ECK3497	0.452703	0.114865	0
glnA	JW3841	ECK3863	0.256757	0.0472973	0
idi	JW2857	ECK2884	0.263514	0.236486	0
	JW5565	no_eck	0.175676	0.0337838	0
ynjB	JW5284	ECK1752	0.358108	0.0945946	0
sohA	JW3098	ECK3117	0.604027	0.375839	0.0268456
yrhC	JW5678	ECK3468	0.389262	0.0469799	0.00671141
yjgX	JW5764	ECK4266	0.912752	0.0604027	0.00671141
mdh	JW3205	ECK3225	0.778523	0.322148	0
	JW2724	0	0.194631	0.0671141	0
yeaK	JW1776	ECK1785	0.402685	0.127517	0
yaiW	JW0369	ECK0373	0.865772	0.463087	0
	JW1641	0	0.161074	0.033557	0
sodC	JW1638	ECK1642	0.637584	0.469799	0
	JW3507	0	0.221477	0.100671	0
yhiP	JW3463	ECK3481	0.147651	0.0134228	0
ytfP	JW4181	ECK4218	0.389262	0.0536913	0
uvrA	JW4019	ECK4050	0.228188	0	0
allR	JW0494	ECK0499	0.986577	0.0671141	0
purU	JW1220	ECK1227	0.791946	0.187919	0
ynfE	JW1579	ECK1582	0.469799	0.255034	0
xerC	JW3784	ECK3806	1.48993	0.252252	0
gntU	JW5686	ECK3421	0.61745	0.0738255	0
yncJ	JW1432	ECK1430	0.486667	0.546667	0.0333333
yfiM	JW2570	ECK2584	1.94	0.742268	0.00343643
frdC	JW4113	ECK4148	0.54	0.0133333	0
glnG	JW3839	ECK3861	0.886667	0.08	0
yfiE	JW2561	ECK2575	0.813333	0.46	0
	JW1454	0	0.413333	0.22	0
yihD	JW3830	ECK3850	0.246667	0.08	0
atoB	JW2218	ECK2217	1.22667	0.233696	0
ycjP	JW1305	ECK1307	0.146667	0.0266667	0
thiG	JW5549	ECK3982	0.74	0.1	0
	JW5223	0	0.786667	0.98	0
mdtA	JW5338	ECK2070	0.133333	0.0133333	0
cirA	JW2142	ECK2148	0.403974	0.0794702	0.00662252
	JW2401	0	1.30464	0.71066	0.00507614
	JW0992	0	0.708609	0.0728477	0
cynS	JW0331	ECK0337	0.642384	0.145695	0
ptsH	JW2408	ECK2410	0.635762	0.0397351	0
yhdJ	JW5543	ECK3249	0.218543	0.0728477	0
yodD	JW5317	ECK1951	0.697368	0.743421	0.0263158
ybcI	JW0516	ECK0520	0.486842	0.394737	0.0197368
xdhB	JW2835	ECK2863	0.605263	0.282895	0.0131579
yccU	JW5130	ECK0956	0.598684	0.0657895	0.00657895
	JW2747	0	0.855263	0.144737	0
pheA	JW2580	ECK2596	2.19079	0.516517	0
yliK	JW2884	ECK2913	0.532895	0.111842	0
xseA	JW2493	ECK2505	0.269737	0.0328947	0
pyrI	JW4203	ECK4239	0.190789	0.0263158	0
cspF	JW1550	ECK1552	0.677632	0.0328947	0
fur	JW0669	ECK0671	0.592105	0.0657895	0
mltD	JW5018	ECK0211	0.230263	0.0460526	0
	JW5751	no_eck	1.53947	0.106838	0
yphH	JW5406	ECK2547	1.11184	0.0887574	0
ycjD	JW1282	ECK1284	1.85526	0.382979	0
cheB	JW1872	ECK1884	0.686275	0.418301	0.00653595
	JW0139	0	0.856209	0.803922	0.00653595
frmB	JW0346	ECK0352	0.27451	0.196078	0.00653595
yqcD	JW2765	ECK2789	0.254902	0.0849673	0
ydjO	JW1719	ECK1728	0.313725	0.0326797	0
glnP	JW0795	ECK0799	0.0653595	0.0130719	0
eaeH	JW0291	ECK0297	0.784314	0.24183	0
yjiQ	JW4302	ECK4330	0.960784	0.96732	0
bcr	JW5363	ECK2176	0.444444	0.326797	0
yiaY	JW5648	ECK3578	0.385621	0.0522876	0
ycaI	JW5120	ECK0904	0.718954	0.0588235	0
[truncated: 2,322 more rows]

## Sheet: Sheet2
wild type SI T85min	wild type SI T2h	wild type SI T4.5h
0.369196	0.0373726	0
0.126907	0.0478502	0
0.51296	0.0463847	0
0.354196	0.0440967	0
0.616071	0.0803571	0
0.376679	0.0108508	0
0.19403	0.0279851	0
0.542169	0.0813253	0.00301205
0.0582103	0.0338836	0
0.21553	0.0522496	0
0.0604183	0.0627421	0
0.721277	0.0765957	0
0.415385	0.0125874	0
0.619565	0.0407609	0
0.463002	0.0190275	0
0.0515731	0.0145962	0
0.100038	0.0170519	0
0.0672269	0.0252101	0
0.289157	0.0250232	0
0.180945	0.0218978	0.00115252
0.170455	0.0280032	0
0.175066	0.0477454	0
0.0835638	0.0160016	0
0.34252	0.0354331	0
0.286161	0.0680219	0
0.145786	0.0683371	0
0.280488	0.0609756	0
0.290448	0.0116179	0
0.1872	0.0216	0
0.292929	0.0909091	0
0.544202	0.0447761	0
0.381683	0.0311881	0
0.121364	0.0351053	0
0.0816619	0.019341	0
0.331092	0.0537815	0
0.485804	0.0283912	0
0.56044	0.0967033	0
0.129108	0.0352113	0
0.355894	0.0752852	0
0.273649	0.0304054	0
0.196875	0.0140625	0
0.161355	0.0239044	0
0.653117	0.0569106	0
0.296928	0.0716724	0
0.0910816	0.0256167	0
0.555354	0.0980036	0
0.149221	0.0204974	0
0.099872	0	0
0.2	0.0157895	0
0.279683	0.0158311	0
0.228261	0.0652174	0
0.44668	0.0301811	0
0.114213	0.0228426	0
0.428571	0.056391	0
0.314286	0.0122449	0
0.652542	0.0508475	0
0.156942	0.0181087	0
0.259283	0.0288092	0
0.432836	0.0447761	0
0.316514	0.0412844	0
0.363636	0.00883838	0
0.576923	0.0448718	0.00641026
0.120859	0.0886303	0
0.0926391	0.00969479	0
0.272552	0.0637887	0
0.238029	0.0440405	0
0.7625	0.025	0
0.622951	0	0
0.695817	0.0342205	0
0.329741	0.0452586	0
0.715596	0.0715596	0
0.614792	0.0600924	0
0.183043	0.0356577	0
0.54649	0.102467	0
0.214906	0.0303907	0
0.706231	0.0623145	0
0.214286	0.0321429	0
0.348281	0.0179372	0.00149477
0.629059	0.04623	0
0.224756	0.0390879	0
0.196429	0.0267857	0
0.156635	0.0522117	0
1.13834	0.0889328	0
0.865979	0.0103093	0
0.524896	0.0394191	0
0.181943	0.0410397	0
0.234991	0.0506567	0
0.506723	0.0390756	0
0.787425	0.0479042	0
0.401504	0.0526316	0
0.823389	0.0787589	0
0.776873	0.029316	0
0.251553	0.0372671	0
0.994048	0.0416667	0
0.177618	0.0328542	0
0.217096	0.0474898	0

## Sheet: Sheet3
Gene name	JW id
cysA	JW2415
	JW5236
	JW5266
yahN	JW0320
yagM	JW0273
alkA	JW2053
pheM	JW1705
ycdB	JW1004
yciM	JW1272
hycH	JW2688
ycbW	JW5125
yjfL	JW4142
udk	JW2051
ymjB	JW5203
gmhB	JW0196
flhD	JW1881
ynfH	JW5261
yagF	JW0262
rsxE	JW1624
	JW1589
	JW0211
wcaB	JW2043
arpB	JW1710
caiE	JW5004
dmsA	JW5118
ybhA	JW0749
yddK	JW1467
	JW5006
	JW2814
fimF	JW4281
yijF	JW3916
yjeO	JW4119
	JW0151
mdtL	JW3688
rsxB	JW1620
atpG	JW3711
tpiA	JW3890
sgcB	JW5967
ogt	JW1329
ychE	JW1229
yeaH	JW1773
	JW2792
yghT	JW2954
fucU	JW2775
yjjU	JW4340
yjeH	JW4101
ypeB	JW5877
yafJ	JW0213
btuD	JW1699
purH	JW3970
baeR	JW2064
flxA	JW1558
yeaW	JW5294
	JW5439
gltD	JW3180
yjhR	JW4271
fecA	JW4251
fecD	JW4248
xdhC	JW2836
ynfK	JW5264
envC	JW5646
ydeH	JW1528
	JW0064
thiP	JW0066
cheW	JW1876
	JW5532
atoA	JW2216
yeiG	JW2141
chaC	JW1209
ydjQ	JW1730
ileS	JW0024
purC	JW2461
yjeK	JW4106
ulaE	JW4155
ypjM	JW5420
prfH	JW0226
treB	JW4199
narU	JW1464
	JW4267
	JW5765
yafE	JW0200
yneL	JW5244
rfaC	JW3596
	JW5015
hslU	JW3902
kduI	JW2811
ynfF	JW5260
hokC	JW5002
ubiF	JW0659
yeaL	JW1778
lacI	JW0336
gntP	JW4284
pbpC	JW2503
mioC	JW3720
yddJ	JW1466
dcuC	JW0616
yadI	JW0125
truA	JW2315
	JW2930
yjeJ	JW4105
yafD	JW5017
araC	JW0063
yjiT	JW5787
rffT	JW5596
ebgA	JW5511
fruB	JW2156
ybfO	JW0692
uhpC	JW3642
pepQ	JW3823
hsdS	JW4311
malF	JW3993
ynfP	JW5257
kduD	JW2810
priB	JW4159
	JW0319
marB	JW1525
mepA	JW2325
ykgF	JW0300
zapA	JW2878
hofB	JW0103
coaE	JW0100
yagT	JW0280
tatC	JW3815
yfbG	JW2249
yzgL	JW3390
yaiX	JW0350
yncB	JW5907
fliJ	JW1926
yafY	JW0240
ykfH	JW5956
relE	JW1555
hflK	JW4132
	JW1515
glgA	JW3392
yhbO	JW5529
yabP	JW0055
yjjI	JW4343
efp	JW4107
	JW1673
napC	JW2190
ego	JW1506
ykfA	JW0243
yfeS	JW2413
surA	JW0052
yobD	JW1809
metI	JW0194
yheM	JW3306
yjjV	JW4341
	JW4309
yaiT	JW0362
yafL	JW0217
hcaF	JW2523
ccmE	JW2185
sprT	JW2911
yhdV	JW3235
ogrK	JW2067
yagI	JW0265
rihC	JW0028
ygbF	JW5438
yafP	JW0224
intG	JW5913
yebA	JW5304
frmR	JW0348
hisA	JW2006
yaeJ	JW0187
pdxA	JW0051
argK	JW2885
yddH	JW1457
alsB	JW4049
	JW5021
	JW5047
ccmF	JW2184
yidP	JW3661
mcrC	JW5789
paaH	JW1390
yaeI	JW5014
gidA	JW3719
mmuM	JW0253
sgcA	JW4264
ykgM	JW5034
	JW2727
gatR	JW5340
frvA	JW3871
yadD	JW5010
gph	JW3348
yeiS	JW5359
dsbA	JW3832
atoE	JW2217
hyfF	JW2471
yeaQ	JW1784
yfdN	JW5385
puuB	JW1294
	JW2832
	JW4296.5
dcuA	JW5735
rimJ	JW1053
ligT	JW5011
ydfC	JW1565
phnB	JW4068
yphD	JW2530
ydeI	JW1529
	JW5809
ymjC	JW5960
rhsB	JW5679
ypdH	JW5389
tatA	JW3813
atpD	JW3710
intA	JW2602
	JW0288
purA	JW4135
yhdN	JW3255
yeiT	JW2133
fkpB	JW0026
	JW0776
	JW1858
	JW4301
ydfA	JW1563
ynjI	JW5288
cchB	JW2440
	JW1663
argF	JW0266
agaB	JW3107
mbhA	JW5812
	JW2321
molR	JW2102
rspA	JW1573
yaeF	JW5016
adiC	JW4076
rfaE	JW3024
leuO	JW0075
mppA	JW1322
yaaU	JW0044
ascB	JW2686
rsxD	JW1622
yahL	JW0318
yfgC	JW2479
	JW2423
	JW4296
yahD	JW0310
dcuS	JW4086
yjhD	JW5770
ykgE	JW5041
ydjE	JW1758
metJ	JW3909
	JW1685
yjdJ	JW4088
	JW5417
yqcA	JW2761
yhjK	JW5943
nrdG	JW4196
cmtB	JW2901
ychM	JW5189
dkgB	JW0197
rseA	JW2556
ampE	JW0107
	JW1751
yoaF	JW1782
kdpC	JW0684
ybgT	JW0724
yfgO	JW2478
	JW5695
ymcA	JW0967
pheL	JW2579
yehK	JW2106
ykfC	JW5813
	JW0289
yeaO	JW1781
ynfM	JW1588
ybiS	JW0803
yjbH	JW3989
intS	JW2345
	JW2822
cpsG	JW2033
yagV	JW5030
yncN	JW5230
	JW1000
osmY	JW4338
trxB	JW0871
mtlA	JW3573
ygcO	JW2737
ygiF	JW3026
gspO	JW3297
uspG	JW0600
yieH	JW3693
dsrB	JW1936
yheL	JW3305
ydgT	JW1617
recN	JW5416
trmC	JW5380
	JW2489
gltK	JW0648
ykgN	JW0258
yjjG	JW4336
yebY	JW1828
yfcS	JW2333
yaiW	JW0369
sodC	JW1638
yncJ	JW1432
yfiM	JW2570
yfiE	JW2561
	JW5223
	JW2401
yodD	JW5317
pheA	JW2580
	JW0139
yjiQ	JW4302
yafW	JW0235
yfbH	JW2250
yeaA	JW1767
yadM	JW0134
yaaI	JW0012
btuC	JW1701
yafO	JW0223
ydhZ	JW1665
dgoK	JW3670
yahE	JW0311
yfeZ	JW2426
ycaQ	JW0899
nhoA	JW1458
yebQ	JW5299
yagX	JW0285
sufI	JW2985
prlC	JW3465
ykgM	JW5035
	JW2069
yjjM	JW5792
yfgF	JW2488
ybjD	JW0860
ssuE	JW0920
ypdF	JW2382
apaG	JW0049
	JW3588
	JW0775
yebO	JW1814
rumB	JW0843
menC	JW2256
hypD	JW2699
sufS	JW1670
yhjJ	JW3495
yciX	JW5198
	JW5684
	JW5781
yfeY	JW2425
cadB	JW4093
yfeD	JW2394
yhjA	JW3486
alsC	JW4047
galU	JW1224
glcF	JW5486
yfbQ	JW2287
cyoE	JW0418
	JW0294
yheV	JW3312
ydhF	JW1639
yjdK	JW4089
pnp	JW5851
mhpR	JW0337
ykfB	JW0239
	JW2679
ygjN	JW3054
yfeA	JW5391
yfaL	JW2227
eutL	JW2432
mmuP	JW5027
yeaN	JW1780
yeaJ	JW5291
ygcN	JW2736
ycaK	JW0884
fhuC	JW0147
flgE	JW1063
yfdZ	JW2376
rnhB	JW0178
kptA	JW5784
frsA	JW0229
phoE	JW0231
hofQ	JW3354
yfbJ	JW5373
ydaC	JW1341
yjiA	JW5790
ymfD	JW1123
yagL	JW0272
	JW0032
frdD	JW4112
cycA	JW4166
acnB	JW0114
glgB	JW3395
bglA	JW2869
mhpA	JW0338
yciG	JW1251
hcaC	JW2524
yfbK	JW2265
	JW0241
yeaG	JW1772
hofC	JW0102
yjhS	JW4272
yraK	JW3114
yhbJ	JW3172
mrcA	JW3359
eutJ	JW2438
flgC	JW1061
ydiZ	JW1713
	JW1418
yfhR	JW2518
	JW1429
yedS	JW1949
gapC	JW5906
napF	JW2196
fucR	JW2776
yaaW	JW0010
tfaQ	JW1539
lpxL	JW1041
yfcU	JW2335
yfdR	JW2358
	JW1356
	JW0299
ydiK	JW1678
yccF	JW0944
gabP	JW2638
	JW4330
yacH	JW0113
djlA	JW0054
ybjE	JW0858
fumA	JW1604
trpB	JW1253
hyfD	JW2469
	JW0158
yqcE	JW2746
	JW3122
hypF	JW5433
lsrB	JW1509
yafX	JW5022
ycbS	JW0923
yeiW	JW5361
ynfL	JW1587
menD	JW5374
rsxC	JW1621
sufE	JW1669
yadG	JW0123
metR	JW3804
gcd	JW0120
thiQ	JW0065
cheZ	JW1870
yfiD	JW2563
yphC	JW5842
rluA	JW0057
	JW2745
ydeA	JW1521
paaX	JW1394
rsxA	JW1619
usg	JW2316
ycdR	JW5142
yaaX	JW0004
fhuB	JW0149
sdaB	JW2768
cadC	JW4094
ygdB	JW5450
yehC	JW2097
cheA	JW1877
yegP	JW5339
ykgJ	JW0282
	JW0189
dcuC	JW0613
	JW2089
yaiO	JW0349
ybfC	JW0693
ppdD	JW0104
yfbO	JW2269
ygfU	JW5470
	JW2107
yeaY	JW1795
	JW1959
sufD	JW1671
	JW5025
ygjQ	JW3057
yahB	JW0308
yeeR	JW1983
flk	JW2318
phnF	JW4063
hrpB	JW0144
yafZ	JW0242
rsxG	JW1623
yjiP	JW5953
frdB	JW4114
ygeO	JW5846
yadE	JW0126
ycbZ	JW0938
ylbA	JW0503
pepP	JW2876
ykfI	JW0234
ydgG	JW1593
rhaR	JW3877
	JW1866
yggL	JW2926
cueO	JW0119
yaeP	JW0185
	JW1066
ybdG	JW0566
cusB	JW0563
lhr	JW1645
intF	JW0275
ycdO	JW1003
tynA	JW1381
uidA	JW1609
	JW0237
wcaI	JW2035
uxuA	JW4285
ycbY	JW0931
frlA	JW3333
ygjE	JW3035
molR	JW5915
mdaB	JW2996
yieF	JW3691
perR	JW0244
ygeL	JW2824
ycbT	JW0924
ygeK	JW5458
	JW1634
	JW1856
gutM	JW2675
yhaI	JW3075
yhaH	JW3074
rem	JW1553
yagB	JW0259
	JW2612
yjtD	JW4366
	JW2474
	JW1798
ydfP	JW1545
ydaU	JW1354
flgK	JW1069
	JW5639
	JW2529
ycjQ	JW1306
yahJ	JW0316
ybeL	JW0638
yfeO	JW2386
ykgC	JW5040
ycdI	JW0993
yfdF	JW2342
ccmB	JW2188
yffI	JW2431
	JW2977
	JW5029
insO	JW0247
ymfT	JW5169
yeiQ	JW2160
ydcZ	JW1442
leuB	JW5807
yeiM	JW2151
fecR	JW4252
ygaF	JW2635
yejB	JW2166
	JW0789
nanR	JW3195
yceI	JW1043
agaV	JW3102
	JW1513
ygeV	JW2837
prpR	JW0322
alsA	JW4048
yadS	JW0153
codB	JW0327
	JW1415
yahG	JW0313
gutQ	JW5431
yadK	JW0132
ydiI	JW1676
yacC	JW0118
ynbB	JW1406
ykfJ	JW0225
yebF	JW1836
flhC	JW1880
ynbD	JW1408
paaY	JW1395
yacL	JW0115
ygjF	JW3040
yqjG	JW3073
yfjU	JW2619
clpP	JW0427
ypfI	JW2459
hybA	JW2964
yhhF	JW3430
yeeE	JW1995
yggR	JW2917
	JW2123
gdhA	JW1750
dedD	JW5378
yagJ	JW0270
yghX	JW5926
ygaY	JW5428
pepD	JW0227
caiC	JW0036
fruR	JW0078
flgA	JW1059
	JW5032
panC	JW0129
ybaY	JW0443
yafS	JW0203
yagQ	JW0277
sgcR	JW4262
	JW0238
	JW0745
yagP	JW0276
ivy	JW0210
	JW1473
tatB	JW5580
ydeT	JW1499
ydjF	JW1759
mraW	JW0080
mltB	JW2671
fecI	JW4253
	JW1038
rfaP	JW3605
nuoG	JW2278
caiB	JW0037
	JW0219
	JW0295
	JW1523
yafQ	JW0215
yeaE	JW1770
ygiE	JW3008
cdh	JW3889
ydcL	JW1427
yaeR	JW0182
pyrE	JW3617
fliD	JW1909
ygeD	JW2803
guaA	JW2491
pcnB	JW5808
eutG	JW2437
yadL	JW0133
fhuA	JW0146
yafM	JW0218
rfe	JW3758
nagA	JW0663
nlpE	JW0188
	JW3287
ompA	JW0940
alpA	JW2604
ygfO	JW2850
fliI	JW1925
yfgJ	JW5402
	JW0199
deoB	JW4346
rof	JW0184
holE	JW1831
	JW1543
yhaV	JW3099
	JW3133
dinI	JW1048
htrE	JW0135
mdtD	JW2062
crl	JW0230
hycA	JW2695
luxS	JW2662
prpE	JW0326
bacA	JW3029
	JW2816
sfmD	JW0521
fhiA	JW5811
yejE	JW2167
ompF	JW0912
yfbF	JW2248
groL	JW4103
rffM	JW3770
hsdM	JW4312
	JW1475
	JW2084
